# Supplementary material for: Human T cell receptor occurrence patterns encode immune history, genetic background, and receptor specificity
Source: eLife. 2018 Aug 28;7:e38358. doi: 10.7554/eLife.38358 (PMC6162092; doi:10.7554/eLife.38358)
Supplement: Figure 2—source data 1. [file elife-38358-fig2-data1.tds]

tcr1	tcr2	P_CO	P_HLA
V18,CASSGQANTEAFF	V15,CATSRGVGQPQHF	1.000e-08	3.926e-13
V05,CASSLVGRGQETQYF	V06,CASSYSRPSSGNTIYF	9.997e-09	1.160e-25
V03,CASSQGTGGAYEQYF	V27,CASSLGTGNGYTF	9.995e-09	5.275e-02
V09,CASSVEGARGETQYF	V02,CASSGTLAKNIQYF	9.995e-09	1.208e-01
V02,CASSRGRGGSYEQYF	V20,CSAKGLAGGEQYF	9.995e-09	1.066e-01
V20,CSARSAGTYEQYF	V18,CASSPRDDEQYF	9.995e-09	9.300e-12
V06,CASSDGTSGTDTQYF	V06,CASSDGSTDTQYF	9.993e-09	1.272e-02
V05,CASSLGGASSPLHF	V03,CASSLLLAGGTDTQYF	9.991e-09	1.964e-02
V02,CASTRVTDTQYF	V09,CASSSGQGPYEQYF	9.991e-09	3.097e-02
V11,CASSLGLAGVGNEQFF	V09,CASSGLAGADTQYF	9.990e-09	9.614e-02
V25,CASSGGTGELFF	V19,CASSIAGGSTDTQYF	9.990e-09	3.913e-02
V03,CASSRSGRGGTDTQYF	V07,CASSPDRVNEQFF	9.987e-09	1.022e-06
V06,CASSRRDRDTGELFF	V05,CASSLGGPDGYTF	9.986e-09	8.116e-02
V18,CASSLSNYGYTF	V27,CASSTGTGREKLFF	9.986e-09	6.739e-02
V07,CASSLDRFDEQYF	V25,CASSEGRDHEQYF	9.986e-09	1.800e-06
V11,CASSPGQGPGNTIYF	V19,CASSPDRSSYNEQFF	9.984e-09	1.592e-14
V03,CASSQAQGQETQYF	V14,CASSQAGVHGYTF	9.984e-09	9.082e-18
V09,CASSVEEDSPLHF	V20,CSARDRGSGGYTF	9.984e-09	4.327e-03
V06,CASSQGYTDTQYF	V07,CASSLMGSSTDTQYF	9.983e-09	8.233e-02
V09,CASSATRTGELFF	V05,CASSRDSGDTEAFF	9.982e-09	7.410e-02
V13,CASSSSGTEAFF	V06,CASSPDSENSPLHF	9.981e-09	5.513e-03
V04,CASRRLAGDTGELFF	V20,CSAREAGASSYEQYF	9.979e-09	8.895e-03
V07,CASSLVGRVNSPLHF	V07,CASSLGPENTGELFF	9.978e-09	5.077e-02
V28,CASSSGAYNEQFF	V07,CASSLSLGETQYF	9.975e-09	2.747e-26
V05,CASRQNSGNTIYF	V07,CASSSDRFSGNTIYF	9.974e-09	4.088e-02
V07,CASSFDSGSYEQYF	V05,CASSSGTGGNSPLHF	9.970e-09	9.782e-02
V12,CASSLSGGAGDTQYF	V04,CASSQDRQTYGYTF	9.970e-09	3.477e-02
V07,CASSPTRRNTEAFF	V06,CASSSGRYQPQHF	9.970e-09	7.383e-02
V19,CASSPRDRGRSNQPQHF	V05,CASSLAGTSGRADTQYF	9.969e-09	1.610e-02
V09,CASSPGTFQETQYF	V10,CAISGSPNTEAFF	9.966e-09	5.823e-02
V09,CASSVAAVSGNTIYF	V07,CASSPRQGTYGYTF	9.965e-09	9.499e-02
V18,CASSPRLDTDTQYF	V07,CASSLGVDSYGYTF	9.960e-09	5.542e-02
V30,CAWSPGGDYEQYF	V27,CASSLSPGQSYEQYF	9.959e-09	2.376e-02
V03,CASSQQSTSTDTQYF	V20,CSARDVQGNYGYTF	9.947e-09	8.938e-02
V02,CASSLQGYEQYV	V05,CASSLGTGAYEQYV	9.946e-09	4.300e-02
V06,CASTPGRNTEAFF	V10,CAISESGGRNYGYTF	9.944e-09	8.851e-02
V20,CSAPGQGVGYGYTF	V09,CASSVDEYSGNTIYF	9.940e-09	8.965e-03
V18,CASSPGPEGYTF	V20,CSARDGGRVNTEAFF	9.934e-09	1.750e-01
V18,CASSPPGATNYGYTF	V07,CASSLAGQGSNQPQHF	9.933e-09	1.489e-02
V07,CASSLALAGAHNEQFF	V20,CSARNRDYGYTF	9.932e-09	6.300e-09
V06,CASSYRGSNEQFF	V07,CASSPRSSNTEAFF	9.929e-09	8.022e-02
V12,CASSLAPAGTEAFF	V20,CSARDEAGYGYTF	9.929e-09	7.796e-03
V06,CASSELAGGQETQYF	V06,CASSETSGGAETQYF	9.927e-09	1.266e-01
V29,CSVGTPGRNYGYTF	V06,CASRLDRDGQPQHF	9.924e-09	1.514e-12
V28,CASRTGLWETQYF	V27,CASRRGRNTGELFF	9.921e-09	3.864e-05
V14,CASSQAGMNTEAFF	V10,CAIMRGGSYNEQFF	9.919e-09	9.431e-06
V12,CASSSGLYQETQYF	V06,CASRRGEAGELFF	9.909e-09	3.491e-02
V03,CASSRGRENQPQHF	V06,CASRLDRDGQPQHF	9.905e-09	2.784e-15
V03,CASSQPGQGTYEQYF	V05,CASSAGQGADGYTF	9.902e-09	2.040e-02
V03,CASSHLQGAGGYTF	V04,CASSQTTGRSYEQYF	9.900e-09	3.530e-04
V02,CASSEGPGQGYEQYF	V19,CASSIDSQSSYEQYF	9.899e-09	5.414e-07
V07,CASSRGLANTDTQYF	V27,CASRTGQSNSPLHF	9.898e-09	6.519e-02
V06,CASSQTGGLNTEAFF	V06,CASRKALNTEAFF	9.897e-09	3.843e-02
V06,CASSYSGLAGANTGELFF	V06,CASSLLGQGNQPQHF	9.897e-09	7.150e-02
V05,CASSPGGRPDTQYF	V06,CASNRDSGNTIYF	9.894e-09	9.657e-03
V20,CSARIGSYEQYF	V30,CAWSPLAGELFF	9.894e-09	3.257e-02
V05,CASSFKGQNTEAFF	V11,CASSPGGGPTDTQYF	9.893e-09	6.732e-29
V02,CASSGLAGEDTQYF	V07,CASSSQGASTDTQYF	9.891e-09	1.375e-02
V29,CSVGVNQETQYF	V02,CASRKGQGPYEQYF	9.889e-09	7.896e-02
V06,CASSRRDRETQYF	V05,CASSPLAGEGEQFF	9.885e-09	7.751e-02
V09,CASSVGSGEGTDTQYF	V12,CASSLGDRGNEQFF	9.885e-09	4.450e-02
V05,CASSRQGAAETQYF	V18,CASSGGENTEAFF	9.882e-09	2.192e-08
V05,CASSFWGRDTQYF	V02,CASSRQTSNQPQHF	9.882e-09	1.038e-07
V05,CASSFLANSYEQYF	V30,CAWSRDSGSGNTIYF	9.881e-09	1.167e-09
V05,CASSFDGGNTEAFF	V20,CSARNRDYGYTF	9.881e-09	3.934e-10
V06,CASSEIVGTEAFF	V07,CASSHPPPDTQYF	9.878e-09	9.771e-02
V28,CASSLFRENTEAFF	V30,CAWGRDGEKLFF	9.877e-09	5.137e-03
V11,CASSLTGSTDTQYF	V11,CASSLTSSTDTQYF	9.876e-09	2.250e-15
V04,CASSQDLEETQYF	V19,CASSVRDSNQPQHF	9.875e-09	3.246e-12
V02,CASSVQGMNTEAFF	V20,CSARDLGQRNSPLHF	9.871e-09	1.685e-02
V07,CASSPSGVETQYF	V19,CASSIRPGNTEAFF	9.870e-09	7.288e-02
V07,CASSFSSGSTGELFF	V09,CASSLGLNEQFF	9.869e-09	8.712e-02
V27,CASSPRWQETQYF	V28,CASSYVGYEQYF	9.867e-09	1.492e-08
V20,CSARGLTYNEQFF	V15,CATSRDGGNNEQFF	9.864e-09	1.515e-10
V05,CASSLVVSPYEQYF	V15,CATSRDPRDSSNQPQHF	9.863e-09	1.387e-11
V12,CASRPGGPGNTIYF	V02,CASSFRGTSYEQYF	9.863e-09	3.038e-02
V06,CASSYQGGNYGYTF	V29,CSVGTGGTNEKLFF	9.862e-09	3.746e-19
V04,CASSPGRGDGYTF	V06,CASSYSTGANNSPLHF	9.862e-09	6.172e-02
V02,CASSEARGGEAFF	V18,CASSPSSNEQFF	9.860e-09	2.032e-02
V06,CASSDTSGGADTQYF	V06,CASSDRDNSPLHF	9.858e-09	1.375e-02
V10,CASRGGGAYNEQFF	V11,CASSPGTSGAGELFF	9.857e-09	3.311e-02
V06,CATRDRGSYEQYF	V04,CASSQGGRGPNYGYTF	9.857e-09	5.602e-02
V30,CAWRTSGSADTQYF	V27,CASSAGPYEQYF	9.856e-09	4.687e-02
V06,CASSSPTLSSYEQYF	V28,CASSPGALNTEAFF	9.853e-09	9.070e-25
V29,CSVRQGGTDTQYF	V06,CASRPGPHTEAFF	9.852e-09	7.238e-23
V02,CASASTDTQYF	V12,CASRRVNTEAFF	9.852e-09	1.003e-01
V06,CASHSSGNTIYF	V20,CSASPEGTDTQYF	9.851e-09	1.712e-06
V03,CASSQQGANEKLFF	V02,CASSVGRVNYGYTF	9.850e-09	3.121e-02
V04,CASSQAGAKNIQYF	V11,CASSLIDEQYF	9.849e-09	4.509e-04
V06,CASKRGGNTGELFF	V07,CASSFRDSSPLHF	9.847e-09	1.521e-02
V07,CASRLGASNQPQHF	V27,CASNRQGPNTEAFF	9.846e-09	3.132e-14
V07,CASSLGDRGEAFF	V10,CAISGTGANTEAFF	9.844e-09	5.044e-02
V29,CSVLRGYGYTF	V03,CASSQDTVQPQHF	9.837e-09	2.392e-02
V09,CASSSRQSTDTQYF	V20,CSAGQNSGNTIYF	9.834e-09	2.234e-02
V18,CASSPDSSEQFF	V20,CSAEDRGKETQYF	9.831e-09	4.708e-02
V10,CAIGTGDSNQPQHF	V07,CASSQGPGRNTEAFF	9.831e-09	5.932e-08
V25,CASSEYGANYGYTF	V20,CSADRGNYEQYF	9.830e-09	5.421e-02
V20,CSARGLAGDPDTQYF	V19,CASSPTQNTEAFF	9.829e-09	2.018e-08
V12,CASSPSGGRGYTF	V07,CASSRDLGYEQYF	9.826e-09	1.976e-02
V05,CASSWQDNEQFF	V06,CASSPYLGTEAFF	9.826e-09	2.367e-02
V11,CASSLEWDTGELFF	V07,CASSLNGPGDTGELFF	9.825e-09	1.732e-04
V03,CASSQDTGAQPQHF	V05,CASSLAGTGLGYTF	9.825e-09	3.042e-02
V06,CASNRDRGRYEQYF	V18,CASSPAGSETQYF	9.824e-09	4.358e-12
V04,CASSQTSGSRNEQFF	V28,CASSPGLALYEQYF	9.817e-09	4.862e-02
V11,CASSPGTANQPQHF	V11,CASSSGLAYNEQFF	9.816e-09	1.156e-14
V07,CASSPQGGENTEAFF	V27,CASSLRGGAYGYTF	9.814e-09	2.409e-02
V06,CASSYSRRGRFSNQPQHF	V05,CASGQGARETQYF	9.814e-09	3.351e-06
V03,CASSQAGGSEKLFF	V10,CAISPGGSGNTIYF	9.811e-09	3.550e-02
V24,CATSDPSTNYGYTF	V30,CAWSMGNEKLFF	9.811e-09	9.657e-03
V06,CASSYSGRIYEQYF	V25,CASSDGVGYTF	9.808e-09	7.288e-02
V03,CASSQGTRSGNTIYF	V04,CASSHLDRNTEAFF	9.804e-09	1.093e-21
V24,CATSVSGTGELFF	V24,CATSDFWREGGTDTQYF	9.803e-09	5.044e-02
V06,CASTLQGGANEKLFF	V02,CASSENQGSQPQHF	9.797e-09	7.442e-11
V05,CASSLQGAVEKLFF	V30,CAWSVLSGTGTDTQYF	9.796e-09	5.821e-18
V06,CASSYSSSREQYF	V06,CASRRLAGETGELFF	9.796e-09	3.949e-02
V05,CASSRAGGGTEAFF	V05,CASSSGQNQPQHF	9.794e-09	5.460e-02
V19,CASSIKGDTEAFF	V07,CASSLGDRRNTEAFF	9.790e-09	1.511e-07
V12,CASSLVQGSYNEQFF	V10,CASSTANYGYTF	9.787e-09	1.951e-02
V06,CASSYSTYSPLHF	V06,CASRTGTPTGELFF	9.785e-09	1.357e-03
V03,CASSRGQGGQPQHF	V06,CASSYSRTTNEKLFF	9.782e-09	2.243e-02
V19,CASSIWRGNTEAFF	V06,CASRRGPLNTEAFF	9.781e-09	8.920e-03
V09,CASSGRGNQPQHF	V05,CASSPPLGSQETQYF	9.778e-09	5.014e-02
V27,CASSPDRGYGYTF	V07,CASSYDRGNTIYF	9.777e-09	2.632e-02
V20,CSAKTGASTDTQYF	V04,CASSQDLASGRYEQYF	9.775e-09	3.018e-02
V05,CASSLRRNSYEQYF	V06,CASLKNTEAFF	9.774e-09	7.370e-03
V06,CASSDSTSGGADTQYF	V06,CASSDSGGADTQYF	9.771e-09	1.839e-03
V03,CASSSTETQYF	V05,CASSLGDRAFF	9.771e-09	4.133e-02
V07,CASSPSLGQNTEAFF	V04,CASSQVPAGELFF	9.771e-09	5.014e-02
V20,CSARTGTPNQPQHF	V06,CASSEKGPQHF	9.766e-09	3.283e-02
V03,CASSQNREAFF	V06,CASSYSGQGVSGANVLTF	9.765e-09	2.561e-02
V19,CASSGTANTEAFF	V28,CASSSSPLNYGYTF	9.764e-09	6.004e-15
V02,CASSESPSSGNTIYF	V02,CASSEGPSSGNTIYF	9.763e-09	4.418e-03
V03,CASSQVDGYEQYF	V05,CASSLPKETQYF	9.762e-09	5.439e-18
V07,CASSWGGQPQHF	V20,CSARNRDYGYTF	9.762e-09	7.533e-10
V07,CASSLDGYTDTQYF	V07,CASTTGGYEQYF	9.761e-09	1.626e-01
V14,CASSQGQGRSYGYTF	V07,CASSLIDNQPQHF	9.761e-09	9.885e-19
V27,CASSLSGLYGYTF	V04,CASSQGTVATNEKLFF	9.759e-09	5.033e-25
V28,CASRGKPEAFF	V06,CASSEAGQQNQPQHF	9.757e-09	5.264e-28
V06,CASSFDRLNQPQHF	V10,CASGRDTQYF	9.757e-09	4.738e-02
V06,CASSPGTGLYNEQFF	V06,CASKRDSYNEQFF	9.755e-09	4.874e-02
V05,CASSSTGGKYEQYF	V20,CSAREGTGRTDTQYF	9.755e-09	4.409e-02
V27,CASKEGNTEAFF	V20,CSAAGGASYNEQFF	9.752e-09	6.108e-02
V05,CASSLGRGSGTDTQYF	V06,CATRGGGTDTQYF	9.751e-09	8.045e-02
V11,CASSLTGGKNIQYF	V19,CASSMGAHTEAFF	9.746e-09	3.018e-02
V19,CASSPTGSQETQYF	V04,CASSQDFRELFF	9.746e-09	1.810e-02
V05,CASSLEGAAETQYF	V07,CASSLRRQGYEQYF	9.745e-09	8.543e-03
V19,CASSIEAGVYGYTF	V06,CASSEDGTGTYNEQFF	9.740e-09	9.918e-08
V19,CASSTTGGAQPQHF	V12,CASRKGGNTEAFF	9.739e-09	1.173e-01
V19,CASKGTYNEQFF	V27,CASSLKGGSNQPQHF	9.738e-09	7.366e-02
V28,CASSRLAGASYEQYF	V27,CASSLVGGSGTGELFF	9.738e-09	2.927e-04
V30,CAWNRVDEQFF	V06,CASSEYGYSNQPQHF	9.738e-09	1.744e-02
V03,CASSQGGANGYTF	V07,CASSFDRGLETQYF	9.737e-09	1.323e-01
V02,CASRPQGPGNTIYF	V20,CSARDRGSENTGELFF	9.736e-09	1.884e-19
V07,CASSLAGPDTGELFF	V15,CATSRDRAADTQYF	9.736e-09	9.766e-13
V20,CSAQDLNTEAFF	V19,CASSIGEYGYTF	9.736e-09	4.274e-02
V06,CASSKQGAGGYTF	V06,CASSALAGGPTDTQYF	9.733e-09	2.164e-02
V06,CASSSGRATDTQYF	V30,CAWSVGAGRTDTQYF	9.732e-09	5.797e-02
V30,CAWSVSGRNTIYF	V07,CASSLPGGDTEAFF	9.727e-09	1.391e-13
V28,CASSLGDRYNSPLHF	V20,CSAKTSGADTQYF	9.727e-09	2.861e-02
V20,CSARDRTGPGNTIYF	V04,CASSQDPQANQPQHF	9.727e-09	1.701e-02
V20,CSARYSGANVLTF	V04,CASSLGLAGNEQFF	9.724e-09	4.685e-02
V05,CASSLEGTGGFYGYTF	V06,CASSEGDRETQYF	9.723e-09	1.480e-02
V09,CASSVRGGGELFF	V10,CAISETGDQETQYF	9.717e-09	3.025e-02
V10,CAISEGGFSNQPQHF	V06,CASSYVQGHEQYF	9.716e-09	2.366e-02
V06,CASSSRRAEAFF	V09,CASSPGGLSSYEQYF	9.715e-09	5.602e-02
V28,CASRGASNQPQHF	V10,CASSYSTDTQYF	9.714e-09	1.989e-15
V07,CASSLRGPGELFF	V07,CASSLGFGTDTQYF	9.713e-09	4.090e-02
V20,CSARPRAETQYF	V30,CAWSRDSGSGNTIYF	9.713e-09	1.843e-09
V05,CASSLVGLASGELFF	V11,CASSLDQGGSSSYNEQFF	9.713e-09	1.387e-16
V06,CASSYSESDTQYF	V06,CASSRTGGDEKLFF	9.712e-09	1.617e-01
V29,CSVQTGEGTEAFF	V02,CASSGTGYSNQPQHF	9.711e-09	6.242e-02
V27,CASSRDRNSYEQYF	V07,CASSLGLQGADTQYF	9.708e-09	1.597e-07
V04,CASSPGQGVTEAFF	V25,CASSVSTDTQYF	9.706e-09	2.389e-02
V20,CSARDRGAENTGELFF	V07,CASSQGPNYEQYF	9.703e-09	4.243e-19
V09,CASSVAGQRGYNEQFF	V09,CASSVGSLGNTEAFF	9.701e-09	1.184e-05
V03,CASSQGLRGNYGYTF	V06,CASSSSGTSGSYEQYF	9.701e-09	1.025e-05
V12,CASSGTESSYEQYF	V20,CSASETGETQYF	9.698e-09	9.967e-12
V13,CASSSEGTEAFF	V29,CSVAPGGNEQYF	9.697e-09	2.580e-02
V04,CASSEDRSSYNEQFF	V05,CASSLGGQGISYEQYF	9.695e-09	2.320e-02
V13,CASSRQGGAYEQYF	V02,CASSEVTGRETQYF	9.694e-09	1.028e-02
V05,CASSLSGVANTGELFF	V28,CASSFRVEQYF	9.692e-09	2.074e-02
V05,CASSLGQGNLQETQYF	V19,CASSIGGAREKLFF	9.691e-09	3.610e-02
V28,CASSLRGSNEQYF	V07,CASSWTGTGSYEQYF	9.691e-09	2.627e-02
V12,CASSFGLTEAFF	V20,CSARKTGTEAFF	9.691e-09	6.905e-02
V18,CASSRAGTLYEQYF	V20,CSARNRDYGYTF	9.686e-09	1.154e-06
V18,CASSPQTGGDGYTF	V19,CASTSRNEQFF	9.684e-09	1.336e-02
V07,CASKQKPAYEQYF	V07,CASNLRQAYEQYF	9.682e-09	2.629e-07
V13,CASSLGGGRSNQPQHF	V06,CASREGGLNSPLHF	9.682e-09	1.619e-04
V20,CSARDPSGRTDTQYF	V28,CASSLTGGGQETQYF	9.680e-09	9.715e-05
V05,CASSLIGGPSYEQYF	V25,CASTGVNTEAFF	9.680e-09	3.173e-02
V05,CASSLQGAVETQYF	V28,CASSPRFNYGYTF	9.679e-09	1.790e-17
V05,CASSNSGGLYNEQFF	V14,CASSQVAGANTEAFF	9.678e-09	1.526e-02
V03,CASSQVGTGGEAFF	V06,CASSAGPRETQYF	9.678e-09	2.866e-02
V24,CATSDDRGSYNEQFF	V27,CASSLVAADTQYF	9.677e-09	7.475e-04
V07,CASSLSEVQPQHF	V19,CASRRTAEAFF	9.676e-09	2.667e-02
V05,CASSSMTGGTEAFF	V07,CASSLEMGPYEQYF	9.675e-09	6.172e-02
V28,CASSRILNTEAFF	V07,CASSLEAGASSYEQYF	9.674e-09	3.173e-02
V05,CASVRGGSTDTQYF	V20,CSARGSAGGRETQYF	9.674e-09	3.060e-20
V11,CASSPGQGPGNTIYF	V19,CASSGTGAYGYTF	9.674e-09	2.927e-07
V05,CASSLVVSPYEQYF	V06,CASRGGEKLFF	9.671e-09	5.573e-10
V20,CSAPRDGGNTIYF	V10,CASSESLYNEQFF	9.669e-09	1.198e-01
V05,CASSLAPNEQFF	V20,CSAGGQGGNYGYTF	9.668e-09	8.353e-02
V09,CASSVGSQSSYEQYF	V12,CASSLSGVETQYF	9.663e-09	8.722e-18
V14,CASSQDRANEQYF	V18,CASSPLTSGSNEQFF	9.662e-09	1.250e-02
V28,CATSTGELFF	V20,CSARVGRGYEQYF	9.661e-09	1.168e-06
V20,CSARRQGPGNTIYF	V11,CASSFGQMNTEAFF	9.659e-09	4.561e-11
V07,CASSLGFRGYTF	V07,CASSFRQGSSYNEQFF	9.659e-09	7.360e-02
V15,CATSRQGYNSPLHF	V05,CASSRWGNQPQHF	9.658e-09	1.272e-11
V20,CSARVFSYGYTF	V25,CASSDTGTGAYEQYF	9.657e-09	6.545e-03
V04,CASSQDSGPLYGYTF	V07,CASSPGQGADIQYF	9.657e-09	2.392e-02
V20,CSARDSGGVQETQYF	V05,CASSRDRSDTQYF	9.654e-09	5.602e-02
V10,CAIKAGTNEKLFF	V30,CAWSRDSGSGNTIYF	9.654e-09	2.264e-14
V19,CASSEGGSSYNEQFF	V18,CASSTGAEAFF	9.651e-09	4.639e-02
V06,CASSRLNSPLHF	V07,CASSTDRSSYEQYF	9.650e-09	6.750e-02
V02,CASSGLAGVGEQFF	V02,CASSPGTGDNEQFF	9.650e-09	5.460e-02
V05,CASNLGGYQETQYF	V28,CASSSPTGVYEQYF	9.649e-09	1.157e-01
V29,CSVVPRGTEAFF	V15,CATSRGTGYGYTF	9.648e-09	7.683e-09
V02,CASRGLAGIYNEQFF	V07,CASSLGVGPQPQHF	9.646e-09	1.049e-02
V06,CASSDRARNEQFF	V02,CASSEGRGPQHF	9.645e-09	7.410e-02
V07,CASSLRLAGASTDTQYF	V06,CASRGQLMNTEAFF	9.643e-09	2.326e-03
V04,CASSQDLRTSGSNEQFF	V20,CSAPGGGANTGELFF	9.642e-09	1.025e-05
V07,CASSLSTSVNEQFF	V04,CASSQTGLAGETQYF	9.642e-09	8.880e-02
V07,CASSSTGGRTDTQYF	V06,CASSAGSYEQYF	9.640e-09	8.155e-02
V30,CAWRSGPNTEAFF	V28,CASSPPDRDNQPQHF	9.639e-09	6.219e-02
V06,CASSYRQGNQPQHF	V05,CASRTQETQYF	9.635e-09	7.440e-02
V07,CACKQKPAYEQYF	V07,CACKQKTAYEQYF	9.633e-09	2.700e-03
V18,CASSPVTGGTGELFF	V28,CASSFGGGDGSYEQYF	9.632e-09	2.696e-04
V07,CASSLGGNPDTQYF	V29,CSVEVAGDTQYF	9.631e-09	4.194e-02
V19,CASSMGQGDEKLFF	V05,CASSLLGGTYEQYF	9.630e-09	1.828e-21
V28,CASSPDSTNYGYTF	V06,CASSPPGDTGELFF	9.627e-09	2.227e-02
V03,CASSPRTDNSPLHF	V05,CASSLDGGFYGYTF	9.627e-09	1.369e-02
V06,CASSGLPNTEAFF	V06,CASSYTGLDTEAFF	9.625e-09	8.798e-03
V06,CASSEALGGYGYTF	V30,CAWGGGGELFF	9.625e-09	7.200e-02
V07,CASTPRGTGELFF	V05,CASSRTGPSYEQYF	9.622e-09	1.344e-01
V11,CASSLTSSTDTQYF	V11,CASSLSDSNQPQHF	9.618e-09	9.375e-26
V29,CSVWTGAGNTIYF	V06,CASSRDRDYNQPQHF	9.618e-09	1.976e-02
V27,CASSLPGRSTEAFF	V05,CASSPGTGPSNQPQHF	9.615e-09	1.147e-02
V14,CASSPPGMNTEAFF	V27,CASSFRAGNYNEQFF	9.614e-09	1.475e-20
V12,CASSLQGEGYTF	V20,CSARTQRETGELFF	9.610e-09	6.743e-10
V02,CASGGTSVYNEQFF	V27,CASSFSGFEKLFF	9.610e-09	8.627e-12
V07,CASGLNTEAFF	V05,CASSLAPGYGYTF	9.608e-09	1.524e-01
V02,CASSPGLAGPNEQFF	V07,CASSATSGSNTGELFF	9.607e-09	1.180e-02
V07,CASSFSRADTQYF	V05,CASSFGPNTQYF	9.606e-09	1.003e-02
V07,CASSLRPLNEQFF	V19,CASSRDRDDYGYTF	9.606e-09	4.605e-02
V12,CASSLAGTEKLFF	V18,CASSPNRASSYNEQFF	9.605e-09	2.063e-16
V19,CASSPTGGIYEQYF	V07,CASSLSESGANVLTF	9.599e-09	5.661e-19
V05,CASRLTGSSTDTQYF	V09,CASSVEGIGEKLFF	9.599e-09	6.209e-02
V24,CATSDPRETSTDTQYF	V05,CASSLGWDSLYGYTF	9.598e-09	2.600e-02
V20,CSATGTGGQETQYF	V04,CASSQDAFYEQYF	9.597e-09	3.859e-02
V29,CSVQDRGSYEQYF	V19,CASSIGTGSDEQYF	9.596e-09	1.940e-02
V30,CAWSWGETQYF	V30,CAWSWGGEQYF	9.596e-09	1.249e-07
V03,CASSRGRENQPQHF	V03,CASSQVGTGRNYGYTF	9.596e-09	2.784e-15
V19,CASSIDQGSYGYTF	V05,CASSLGFSSYEQYF	9.595e-09	5.556e-03
V03,CASSQDGLAGETQYF	V20,CSAKTGPYEQYF	9.595e-09	4.326e-18
V03,CASSLRDNEQFF	V30,CAWSVLEGNYGYTF	9.593e-09	9.642e-03
V07,CASSYTGITEAFF	V06,CASSLAEPYEQYF	9.592e-09	3.397e-02
V15,CATSRGQGAFYEQYF	V24,CATSDGHSNQPQHF	9.592e-09	2.718e-02
V04,CASSQDLVNTQYF	V30,CAWTRTSGSTDTQYF	9.586e-09	1.044e-02
V27,CASSPQTGGTEAFF	V02,CASSPDGSSGNTIYF	9.586e-09	1.577e-02
V04,CASSQPLGYEQYF	V06,CASSYGSGTGNTIYF	9.585e-09	7.171e-02
V05,CASSLGYEQYV	V30,CAWSVGYEQYV	9.585e-09	2.134e-02
V06,CASSELPNTGELFF	V18,CASSPSRDSYGYTF	9.584e-09	9.189e-02
V03,CASSQGVISNQPQHF	V02,CASSVRPDTQYF	9.582e-09	9.479e-03
V03,CASSQVSGLSYEQYF	V07,CASSAQGAGETQYF	9.580e-09	8.518e-02
V29,CSVRDGQETQYF	V06,CASSYLTSGRPGELFF	9.580e-09	6.128e-17
V06,CASGGGRTDTQYF	V05,CASSLGGSSNYEQYF	9.578e-09	5.602e-02
V11,CASSRSGGETQYF	V06,CASSLRGRTDTQYF	9.577e-09	7.656e-02
V30,CAWTSGRVETQYF	V30,CAWSLADNEQFF	9.576e-09	1.413e-02
V05,CASSPRAVYGYTF	V27,CASSLSGFGYGYTF	9.576e-09	5.674e-02
V24,CATSSDQETQYF	V04,CASSQDYSGGSYEQYF	9.575e-09	1.110e-01
V19,CASRGTTEAFF	V11,CASSTMNTEAFF	9.574e-09	1.122e-02
V28,CASSLSDSFYGYTF	V12,CASSFPHNEQFF	9.573e-09	3.918e-02
V20,CSAREGLAQETQYF	V03,CASKGTAYGYTF	9.573e-09	2.923e-15
V02,CASSETPDYEQYF	V28,CASSLGLHYEQYF	9.573e-09	1.183e-06
V12,CASSRQGTEAFF	V04,CASSQGHRNTEAFF	9.572e-09	8.718e-03
V05,CASSSPQGNEQYF	V06,CASSDSFGELFF	9.572e-09	4.694e-02
V06,CASSYLLAGDPYNEQFF	V18,CASSPPGLGSTEAFF	9.571e-09	4.052e-06
V19,CASSLTSGSYNEQFF	V29,CSVEVADYEQYF	9.570e-09	9.121e-19
V04,CASSQDLAGVYNEQFF	V06,CASSPQGGYEQYF	9.570e-09	3.195e-02
V03,CASSPRDIQETQYF	V05,CASSTGGNEQYF	9.569e-09	3.773e-02
V19,CASSMSNQETQYF	V07,CASSLSDDYGYTF	9.568e-09	3.450e-02
V12,CASSSGTGDYGYTF	V28,CASSLGLSSYEQYF	9.568e-09	1.166e-01
V05,CASSLGDRDDYGYTF	V06,CASSFGGGRTEAFF	9.567e-09	1.430e-02
V28,CASSSILNTEAFF	V07,CASSLAHSGNTIYF	9.565e-09	1.797e-02
V10,CAISPDRGGNQPQHF	V05,CASSFPGGRTEAFF	9.563e-09	1.203e-01
V04,CASSSGEGNQPQHF	V03,CASSPGGLAKNIQYF	9.561e-09	2.098e-01
V11,CASSLGQGGNSPLHF	V12,CASSLAGVGEQFF	9.560e-09	5.856e-02
V19,CASSMGLPDTQYF	V19,CASSIDTANTEAFF	9.560e-09	1.619e-02
V12,CASSLSRGGETQYF	V07,CASSPQADYGYTF	9.559e-09	4.595e-02
V20,CSARGVGRGKETQYF	V25,CASSDRDRAYGYTF	9.558e-09	3.275e-07
V15,CATSRGPGNTEAFF	V07,CASSLDRYNSPLHF	9.555e-09	1.698e-03
V11,CASSPRLAGVYNEQFF	V07,CASSFPSTTNEKLFF	9.552e-09	5.444e-20
V29,CSVPRDRDYGYTF	V04,CASSLRTGPYEQYF	9.552e-09	8.457e-02
V09,CASSPRTGPTGELFF	V06,CASSAGTSGYQETQYF	9.547e-09	4.687e-02
V07,CASSLAFEETQYF	V18,CASSLGQGASDTQYF	9.546e-09	4.132e-02
V29,CSVFRGDTEAFF	V07,CASSLVQGGRETQYF	9.540e-09	1.330e-02
V20,CSAGAQYF	V11,CASSGTGSYEQYF	9.538e-09	1.195e-02
V19,CASSIVGGLDQPQHF	V12,CASSRGGLGTDTQYF	9.538e-09	5.568e-02
V04,CASSPTASTDTQYF	V27,CASSFSGFEKLFF	9.537e-09	8.304e-16
V06,CASSEDRGGEQFF	V28,CASSLSVNYGYTF	9.533e-09	4.666e-02
V07,CASSSPDSNYGYTF	V12,CASSPQGIEAFF	9.531e-09	1.147e-02
V07,CASSVNEKLFF	V27,CASSLSGLSTDTQYF	9.528e-09	2.921e-02
V05,CASSLDIAGGYNEQFF	V06,CASRRQGADTGELFF	9.528e-09	1.165e-01
V11,CASSSSYEQYV	V06,CASSEGSYEQYV	9.526e-09	1.976e-02
V09,CASSATGDPNQPQHF	V07,CASSLQLAGGGEQYF	9.524e-09	1.523e-02
V28,CASRGRPEAFF	V06,CASSEAGIATNEKLFF	9.523e-09	5.025e-12
V19,CASSSGTGVNQPQHF	V09,CASSVRDSSTDTQYF	9.521e-09	3.509e-02
V05,CASSLGLSGNEQFF	V10,CAISDRGSDTEAFF	9.520e-09	2.707e-02
V30,CAWSPGANSPLHF	V20,CSAAPGQGAQPQHF	9.520e-09	9.463e-02
V06,CASSYGQGYEQYV	V07,CASSLAGYEQYV	9.519e-09	4.949e-02
V06,CASRTGQGEETQYF	V12,CASSQGTGNQPQHF	9.516e-09	5.250e-02
V06,CASSELAGADTQYF	V06,CASSDGSTDTQYF	9.516e-09	2.503e-02
V11,CASSRDRDQPQHF	V05,CASSLGGPGGNQPQHF	9.513e-09	2.086e-02
V12,CASSLQGKGGELFF	V12,CASSFRREMNTEAFF	9.512e-09	7.983e-07
V04,CASSPGLYYEQYF	V02,CASSEGGLGYEQYF	9.510e-09	7.117e-02
V09,CASREQYF	V07,CASSLTGAPETQYF	9.508e-09	6.741e-02
V19,CASSIRVGQPQHF	V20,CSASGGGVYEQYF	9.507e-09	7.768e-02
V05,CASSEGDQPQHF	V05,CASSLVAGLGTDTQYF	9.506e-09	7.018e-02
V05,CASSFRPSGANVLTF	V07,CASSPTGLQETQYF	9.506e-09	9.917e-09
V20,CSAWGSEKLFF	V02,CASSGGSLAYEQYF	9.504e-09	5.870e-08
V18,CASSPPDGELFF	V10,CAIRPGGTDTQYF	9.501e-09	5.503e-02
V05,CASSLGTGSSYEQYV	V05,CASSLGGEQYV	9.501e-09	4.814e-02
V28,CASGKNTEAFF	V07,CASSLATNTQYF	9.500e-09	9.961e-02
V05,CASSFLGPNTEAFF	V06,CASSEQGVGEAFF	9.496e-09	7.366e-02
V30,CAWSVINEQYF	V07,CASSSTSGRAGDTQYF	9.491e-09	3.254e-02
V15,CATSRDRVNYEQYF	V05,CASSGAGTDTQYF	9.490e-09	3.039e-02
V18,CASSRDTMNTEAFF	V06,CASSEAPRGAYEQYF	9.489e-09	4.012e-02
V12,CASSLGYEQYV	V05,CASSLGDSSYEQYV	9.488e-09	4.009e-02
V12,CASSLGGAGDTQYF	V12,CASSFGGAGDTQYF	9.487e-09	4.339e-12
V05,CASSPEGAEQYF	V07,CASSLALTGEQFF	9.485e-09	3.038e-02
V07,CASNLEQAYEQYF	V07,CASKLRPAYEQYF	9.481e-09	5.505e-04
V06,CASSGTSGSTDTQYF	V06,CASSERDTGELFF	9.479e-09	3.214e-02
V10,CAISESGGLYGYTF	V10,CAISEGGYQPQHF	9.471e-09	3.387e-02
V06,CASSPGSDYGYTF	V20,CSAIGQGATGELFF	9.469e-09	6.597e-02
V09,CASSGGGNEQFF	V05,CASSLRDRGLYGYTF	9.469e-09	9.569e-02
V20,CSAEGGGQPQHF	V28,CASSLSLAGNQPQHF	9.469e-09	4.558e-06
V07,CASSPLAGRSYNEQFF	V09,CASSPRNNEQFF	9.468e-09	2.577e-02
V04,CASSQVSQGNYGYTF	V20,CSARDIRETQYF	9.468e-09	1.198e-01
V20,CSAPGTGDFYGYTF	V02,CASSEEQGAQPQHF	9.467e-09	9.407e-03
V05,CASSLGQGPKNIQYF	V19,CASTESGANVLTF	9.464e-09	8.087e-02
V05,CASSLESPNYGYTF	V30,CAWSVNGRNTIYF	9.462e-09	3.050e-34
V05,CASSLVVQPYEQYF	V07,CASSLGTGTNSPLHF	9.460e-09	5.622e-09
V06,CASSYSRGETGELFF	V11,CASSLAGGPSETQYF	9.460e-09	4.687e-02
V27,CASSFWGYTDTQYF	V05,CASSIGQGSYEQYF	9.459e-09	4.995e-02
V07,CASSRSGQAYEQYF	V27,CASSTGGSYNEQFF	9.456e-09	6.260e-02
V06,CASSPSGPSYNEQFF	V11,CASSLTSGAGELFF	9.455e-09	7.216e-02
V20,CSARDGPGEKLFF	V09,CASSVDGANQPQHF	9.454e-09	1.054e-22
V05,CASSLMTATNEKLFF	V06,CASSEALGTAYGYTF	9.452e-09	3.203e-02
V06,CASSEVGGYNQPQHF	V12,CASSLAGTETQYF	9.450e-09	2.930e-24
V05,CASSFRQTDTQYF	V11,CASSPGLAGYQETQYF	9.447e-09	7.778e-02
V07,CASSLGPLAGGYNEQFF	V20,CSARRQGGIQYF	9.443e-09	1.796e-02
V18,CASSQGRDSPLHF	V07,CASSLIAGGSDTQYF	9.443e-09	3.044e-02
V12,CASSTRQGSGNTIYF	V20,CSAHRGGNTGELFF	9.442e-09	2.970e-02
V07,CASSLEGGVAEAFF	V05,CASSTGQGVHEQYF	9.438e-09	2.573e-02
V03,CASSQGTRSGNTIYF	V20,CSARVLAGANEQFF	9.437e-09	6.979e-19
V06,CASSYQGTDNSPLHF	V18,CASSPNQGSYNEQFF	9.437e-09	1.858e-02
V02,CASSEPNQPQHF	V18,CASSPPTGGNTGELFF	9.434e-09	9.034e-19
V03,CASSHRGQETQYF	V07,CASSSTPSGELFF	9.433e-09	1.301e-01
V03,CASSLRDRGSYEQYF	V09,CASSLGQSNEKLFF	9.433e-09	1.157e-02
V30,CAWSEGGIYEQYF	V10,CAISESTISYEQYF	9.432e-09	4.007e-03
V05,CASSTGLEAFF	V10,CAIRASGDSYEQYF	9.432e-09	1.751e-02
V06,CASSRDRGLGANVLTF	V06,CASSSPGTGLNTEAFF	9.431e-09	4.047e-02
V20,CSAPDRVDTGELFF	V06,CASSYGRLNEKLFF	9.430e-09	3.949e-02
V28,CASSLDRGREKLFF	V20,CSALRTGRNQPQHF	9.429e-09	9.988e-16
V18,CASSPPARTETQYF	V07,CASSGGTGGNYGYTF	9.429e-09	9.231e-02
V14,CASSDRGSYGYTF	V02,CASSENQGSQPQHF	9.419e-09	1.044e-20
V28,CASSFRANTGELFF	V05,CASSLERAYNEQFF	9.417e-09	7.323e-02
V20,CSARTGDTEAFF	V06,CASSDSGGSGANVLTF	9.416e-09	2.032e-02
V06,CASSDRGRRTGELFF	V05,CASSLGSSANTGELFF	9.416e-09	6.242e-02
V04,CASSQGTVATNEKLFF	V05,CASSLTGTVNTEAFF	9.415e-09	5.489e-13
V29,CSVGTGGTNEKLFF	V11,CASSLGTGDGYTF	9.414e-09	5.758e-17
V28,CASSSRRETQYF	V05,CASSLGGTQTYEQYF	9.413e-09	5.531e-02
V30,CAWSGKGGQPQHF	V05,CASSQDRGTGNTIYF	9.412e-09	4.254e-02
V06,CASSYRGVSGYTF	V12,CASSWTGLTEAFF	9.412e-09	5.737e-02
V07,CASSSDRAYEQYV	V05,CASSLDGYEQYV	9.411e-09	5.409e-02
V06,CASNRDRGRYEQYF	V04,CASSQQVGNEKLFF	9.410e-09	1.627e-06
V02,CASRPQGPGNTIYF	V04,CASSPGQGEGYEQYF	9.409e-09	5.502e-26
V20,CSAKRGATNEKLFF	V20,CSARDSGGADTGELFF	9.408e-09	1.094e-01
V06,CASSDYGETQYF	V06,CASSYSTDIGNTIYF	9.406e-09	3.033e-03
V07,CASRSSSYNSPLHF	V04,CASSQDRKGSYEQYF	9.400e-09	1.089e-01
V07,CASRPQSSGANVLTF	V07,CASSPDRVNEQYF	9.398e-09	7.680e-04
V19,CASSMPVYGYTF	V05,CASRDQRGSTDTQYF	9.395e-09	2.912e-11
V05,CASSLAGSREKLFF	V12,CASSFSEAFF	9.395e-09	1.902e-02
V05,CASSPGVDSNQPQHF	V29,CSVWTGSSYEQYF	9.394e-09	4.098e-02
V20,CSATDIYGYTF	V03,CASSQDWGRGYGYTF	9.394e-09	2.899e-02
V09,CASSVEDSSYNEQFF	V20,CSAPGQGEGNTIYF	9.394e-09	2.588e-29
V06,CASSYNSGANVLTF	V06,CASSYGTSAYEQYF	9.392e-09	2.977e-04
V07,CASSGAGPYNEQFF	V04,CASSRTSGRGEQYF	9.391e-09	6.739e-03
V05,CASRADSYEQYF	V20,CSASPLREKLFF	9.389e-09	7.778e-02
V06,CASSDGGATDTQYF	V06,CASSETSGGAETQYF	9.388e-09	2.819e-02
V07,CASSSQQGNEQFF	V18,CASSPPGTENYGYTF	9.385e-09	7.805e-02
V18,CASSPPSSYEQYV	V28,CASSLGGYEQYV	9.382e-09	5.191e-02
V06,CASSRGSGNTEAFF	V30,CAWSAGGKLFF	9.381e-09	2.263e-02
V29,CSVEGGRGTDTQYF	V20,CSARNRDYGYTF	9.381e-09	3.414e-11
V06,CASSRSGVNTEAFF	V18,CASSPPDTQETQYF	9.380e-09	6.991e-04
V07,CASSLVGGLEAFF	V18,CASSPSPAGELFF	9.379e-09	1.907e-02
V07,CASSSGGSYEQYV	V06,CASSRLAGGYEQYV	9.378e-09	1.100e-01
V04,CASSQGLGAEAFF	V06,CASRYGTGGSYEQYF	9.377e-09	2.662e-02
V07,CASSRTGVNYEQYF	V07,CASSYSPYNEQFF	9.372e-09	9.625e-02
V14,CASSQERDQPQHF	V03,CASSQDSNQPQHF	9.372e-09	4.194e-18
V12,CASSLQGGNQPQHF	V09,CASSPPGLAGQDTQYF	9.371e-09	6.683e-20
V19,CASSGRSTDTQYF	V19,CASSPGQKNQPQHF	9.370e-09	7.739e-10
V28,CASSFGRATNEKLFF	V28,CASTSHQPQHF	9.369e-09	1.777e-03
V20,CSARQGASYNSPLHF	V06,CASSYGKSSYNEQFF	9.368e-09	2.592e-02
V15,CATSRGDGNYGYTF	V14,CASSVGGNTEAFF	9.368e-09	4.340e-07
V29,CSVRTGSGTEAFF	V12,CASSLSGNGNQPQHF	9.363e-09	5.390e-03
V05,CASSSKNIQYF	V05,CASSRQGNTGELFF	9.362e-09	1.124e-01
V06,CASSDSTGEGYTF	V05,CASSLDDSYNEQFF	9.361e-09	8.557e-03
V09,CASSADRGFEKLFF	V25,CASSDPGGRETQYF	9.361e-09	3.902e-02
V28,CASSFSNEKLFF	V12,CASSLSGGNTIYF	9.357e-09	7.246e-02
V20,CSARVGSTEAFF	V28,CASRGRPEAFF	9.354e-09	1.076e-21
V27,CASSPSRGDSNQPQHF	V30,CAWSVQGYTGELFF	9.353e-09	1.028e-02
V05,CASSLGDRGFYGYTF	V06,CASSPVGGQPQHF	9.353e-09	2.019e-02
V20,CSASKGDEQYF	V15,CATSRETGSTDTQYF	9.349e-09	2.320e-02
V09,CASSVVVGGEQFF	V06,CASSHRESYEQYF	9.348e-09	1.064e-01
V02,CASSEAGDEQFF	V20,CSARDRDRGHYEQYF	9.347e-09	3.576e-03
V05,CASSSDRMNTEAFF	V20,CSAKQGSTEAFF	9.346e-09	5.781e-02
V05,CASSLDPGEAFF	V05,CASSLWTYNEQFF	9.345e-09	7.360e-02
V03,CASSQGPGLSYEQYF	V20,CSARDPGRNEQFF	9.343e-09	6.954e-02
V05,CASSSRDSGNTIYF	V09,CASSVGLDYEQYF	9.342e-09	2.373e-03
V07,CASSLEGGVSYNEQFF	V09,CASSARGLNEKLFF	9.342e-09	3.497e-02
V07,CASSLAQGNQETQYF	V20,CSARPGLDYNEQFF	9.339e-09	4.460e-02
V06,CASSFRLSTDTQYF	V07,CASSLNSFYGYTF	9.335e-09	2.084e-02
V11,CASSSTRAGELFF	V28,CASSPGGRGQPQHF	9.334e-09	5.349e-02
V11,CASSLSGRAYNEQFF	V29,CSVSEGNTEAFF	9.332e-09	1.419e-02
V09,CASSVVDRDTQYF	V28,CASSLWQTYEQYF	9.326e-09	2.820e-02
V28,CASSLAGRGQETQYF	V18,CASSPAQGMNTEAFF	9.325e-09	1.348e-02
V05,CASSILAGVQETQYF	V20,CSAPGTSVEQFF	9.323e-09	8.597e-02
V28,CASSLLGGQPQHF	V19,CASSISVYGYTF	9.321e-09	5.200e-13
V06,CASRVTGASYEQYF	V04,CASSQGGGWEKLFF	9.321e-09	6.509e-02
V07,CASSPYLNTEAFF	V18,CASSRGQLNEKLFF	9.319e-09	6.814e-14
V06,CASSDSTGADTQYF	V02,CASSFGTEAFF	9.319e-09	7.470e-02
V06,CASSELAGGPDTQYF	V06,CASSDSDNTEAFF	9.318e-09	2.084e-02
V07,CASSEGQSYEQYF	V05,CASSPSGGSDTQYF	9.317e-09	1.745e-03
V27,CASSFLPTGEGNQPQHF	V02,CASSENQGSQPQHF	9.314e-09	2.923e-15
V02,CASRDRVSNQPQHF	V11,CASSLDQGGSSSYNEQFF	9.312e-09	6.196e-10
V07,CASSLSGGATYEQYF	V09,CASSVGDGSPLHF	9.312e-09	4.516e-02
V12,CASSLDRGGEQYF	V29,CSVETGNEQYF	9.312e-09	2.141e-02
V15,CATSRDRGLEAFF	V04,CASSQDFRNEKLFF	9.311e-09	9.849e-02
V07,CASSLGGASEQFF	V28,CASSLIDEQYF	9.310e-09	1.076e-01
V11,CASSLPSGTYEQYF	V28,CASSLRTGVGYTF	9.309e-09	5.290e-02
V06,CASSYGPATEAFF	V20,CSARGGPLEQYF	9.308e-09	6.410e-02
V10,CAISERGDSYEQYF	V30,CAWMDSGNTIYF	9.307e-09	1.990e-10
V29,CSTDTDTQYF	V05,CASSTTGLNEKLFF	9.307e-09	2.549e-03
V06,CASSYSSGGADTQYF	V06,CASSELAGGQETQYF	9.306e-09	1.759e-02
V18,CASSPGEAGANVLTF	V18,CASSPPRGRSYEQYF	9.305e-09	3.897e-02
V04,CASSQDRAGRGYGYTF	V04,CASSPQTGNQPQHF	9.304e-09	1.754e-02
V28,CASSPPAQPQHF	V05,CASSLELAGEQYF	9.299e-09	1.418e-01
V04,CASSQEGTTYNEQFF	V06,CASSRRGLGQPQHF	9.299e-09	5.507e-02
V07,CASSLGLPSQETQYF	V18,CASSPRRGYEQYF	9.295e-09	3.002e-16
V12,CASSPLRDGYTF	V30,CAWERGSGNTIYF	9.290e-09	6.741e-02
V06,CASRDRAFTEAFF	V19,CASSPDRSSYNEQFF	9.289e-09	1.592e-14
V28,CASRDRGLGQPQHF	V10,CAIRPGLENTGELFF	9.289e-09	1.180e-02
V07,CASSLGLAGAYEQYV	V06,CASSYGYEQYV	9.288e-09	6.200e-02
V10,CAISESRQDNYGYTF	V20,CSAPTSGGNEQFF	9.286e-09	1.061e-10
V20,CSASSRSSYNEQFF	V02,CASSEGRTANYGYTF	9.283e-09	2.474e-02
V02,CASSEAGGSYEQYF	V05,CASSLGRLYEQYF	9.280e-09	1.784e-01
V09,CASSVEVATEAFF	V05,CASSLEGGRLNTEAFF	9.280e-09	1.619e-02
V18,CASSGQANTEAFF	V18,CASSPEGQGSGYTF	9.280e-09	1.105e-23
V13,CASSLGLRQETQYF	V06,CASSSGVAYEQYF	9.279e-09	7.712e-02
V30,CAWSSRDYGYTF	V06,CASGGRSTDTQYF	9.278e-09	5.248e-02
V12,CASSLSGVEKLFF	V06,CASSYSRPSSGNTIYF	9.277e-09	3.194e-18
V03,CASSPLADSYEQYF	V20,CSAPGTSGDYEQYF	9.274e-09	1.172e-02
V05,CASSFSTGNTEAFF	V02,CASSEARGAGQPQHF	9.273e-09	3.704e-17
V05,CASSRYRDGYTF	V06,CASRGTGMNTGELFF	9.273e-09	5.377e-02
V03,CASSQDTGGYGYTF	V05,CASSLPGEGTGELFF	9.270e-09	3.927e-02
V03,CASSQEGSGSYEQYF	V09,CASSPRPEETQYF	9.268e-09	3.450e-02
V20,CSATGAGELFF	V02,CASSADRGRGETQYF	9.267e-09	1.586e-01
V06,CASSAEGYGYTF	V12,CASSLLAGQETQYF	9.265e-09	2.258e-02
V07,CASSLDWRTEAFF	V19,CASSIPGGRTDTQYF	9.263e-09	6.963e-02
V29,CSVGSAGGSYNEQFF	V10,CAISESRLGGTEAFF	9.262e-09	8.663e-05
V07,CASSLKGRETQYF	V05,CASSLAGSGSPLHF	9.260e-09	2.864e-02
V06,CASSPDRGQGYTF	V03,CASSRSTDTQYF	9.258e-09	1.967e-02
V09,CASSGGGAGNEQFF	V30,CAWSVVGANVLTF	9.254e-09	8.597e-02
V27,CASSFGIGQPQHF	V05,CASSPRGQGEKLFF	9.253e-09	5.195e-02
V06,CASSYLLAGDPYNEQFF	V28,CASRGSSNQPQHF	9.253e-09	1.434e-10
V13,CASSLGQGAEAFF	V25,CASSEFGRNYGYTF	9.253e-09	4.009e-02
V15,CATSRDGSTDTQYF	V06,CASSDGDSYGYTF	9.253e-09	1.245e-02
V04,CASSQDITGYGYTF	V09,CASSVNPTNEKLFF	9.251e-09	3.147e-02
V09,CASSVGSQSSYEQYF	V11,CASSPGGGPTDTQYF	9.248e-09	8.722e-18
V18,CASSPGEDQPQHF	V07,CASSFFGANVLTF	9.246e-09	9.279e-24
V05,CASSFPGQGDTGELFF	V20,CSARNGGGYTF	9.244e-09	3.725e-02
V20,CSARRAPYEQYF	V04,CASSQWTGGETQYF	9.243e-09	3.712e-02
V12,CASSRTGNNYGYTF	V03,CASSQDLEQYF	9.241e-09	1.473e-02
V07,CASSLAPSDSNQPQHF	V05,CASSFPGTGSYEQYF	9.241e-09	8.736e-05
V05,CASSLGTGQPQHF	V06,CASSPTGGDGYTF	9.239e-09	7.232e-02
V25,CASSARETGELFF	V29,CSAGQGDTEAFF	9.236e-09	4.687e-02
V28,CASRIAGYEQYF	V20,CSASGPDTQYF	9.235e-09	1.185e-01
V09,CASSLAGDNEQFF	V24,CATSDRTGSYGYTF	9.234e-09	2.599e-03
V19,CASSPRVNQPQHF	V06,CASRSGGANNEQFF	9.233e-09	3.873e-02
V11,CASSPGQGPGNTIYF	V28,CASSLGPSNQPQHF	9.229e-09	1.977e-13
V06,CASSYGGRRGEQFF	V03,CASSQGTSGRDEQFF	9.227e-09	8.947e-03
V20,CSAPGLANNEQFF	V18,CASSPGGGPSYEQYF	9.218e-09	6.095e-03
V09,CASSSGAGDTQYF	V20,CSARNSGGYNEQFF	9.217e-09	2.545e-02
V12,CASSQNNSPLHF	V07,CASSLDSSNSPLHF	9.216e-09	2.320e-02
V06,CASSQGCEAFF	V06,CASSQGFEAFF	9.215e-09	1.611e-01
V03,CASSLTGGGEQYF	V05,CASSRGGPNEKLFF	9.215e-09	1.092e-01
V06,CASSYLRDGNQPQHF	V10,CAISESAREETQYF	9.215e-09	6.509e-02
V05,CASSFGTGRYGYTF	V07,CASSGGQTNTEAFF	9.214e-09	1.351e-01
V11,CASSLRPGTDTQYF	V19,CASSDRSNTEAFF	9.212e-09	6.434e-02
V06,CASSYTDQNTEAFF	V09,CASSARTGELFF	9.211e-09	8.315e-11
V18,CASSSGTYGYTF	V19,CASSRGSGQPQHF	9.208e-09	3.658e-02
V27,CASRTGGSYNEQFF	V07,CASSVGANQPQHF	9.205e-09	5.279e-02
V28,CASVGSSYEQYF	V27,CASSSGGRGYEQYF	9.204e-09	2.645e-03
V15,CATSRGQGFEAFF	V11,CASSRDYTYEQYF	9.199e-09	2.066e-03
V07,CASSKGLAGGNTGELFF	V03,CASSQDSPSTDTQYF	9.199e-09	5.459e-02
V06,CASRVGSTYEQYF	V05,CASGTGTYNEQFF	9.193e-09	5.450e-02
V20,CSARGVSNEKLFF	V06,CASSYSGVGSGANVLTF	9.192e-09	2.430e-02
V06,CASSYRGGPLHF	V14,CASSRDRVRYEQYF	9.189e-09	2.550e-08
V20,CSARDPGAGTQYF	V04,CASSQDLAGGPDEQFF	9.189e-09	1.372e-01
V21,CASSKPGNYGYTF	V20,CSASKDTGELFF	9.188e-09	4.288e-02
V11,CASGNNSPLHF	V07,CASSLRTGAYSNQPQHF	9.187e-09	1.094e-07
V09,CASSVFDEQFF	V29,CSVEDRTGNTEAFF	9.184e-09	4.687e-02
V12,CASSATGPYEQYF	V30,CAWSVRLAGEQFF	9.183e-09	2.826e-02
V12,CASSFGKQPQHF	V12,CASSRDYSNQPQHF	9.180e-09	4.090e-02
V06,CASREGRNSPLHF	V12,CASSPRLSSYEQYF	9.180e-09	7.022e-03
V11,CASSPGQDYGYTF	V30,CAWTGADTQYF	9.176e-09	1.315e-14
V06,CASRDRSEAFF	V06,CASSELRGTGELFF	9.175e-09	5.904e-03
V07,CASSLAAGGFYGYTF	V19,CASSMRTSGANVLTF	9.173e-09	7.096e-02
V05,CASSGGLGYTF	V20,CSARETGQGYGYTF	9.172e-09	7.070e-02
V27,CASSLSGGRAYEQYF	V19,CASSKTVSSYNEQFF	9.172e-09	5.450e-02
V29,CSVGGGWGMNTEAFF	V30,CAWSVNGRNTIYF	9.169e-09	3.208e-18
V28,CASSSGGGYGYTF	V05,CASSLTGTGVDEQYF	9.169e-09	2.372e-02
V05,CASSLQGAVEKLFF	V28,CASSPGQTYEQYF	9.167e-09	1.696e-17
V07,CASSLGHYYEQYF	V20,CSGRGDTDTQYF	9.166e-09	4.908e-02
V12,CASSPGQNSYEQYF	V20,CSARDERDYEQYF	9.165e-09	1.656e-01
V11,CASTPSTDTQYF	V09,CASSVDGANQPQHF	9.163e-09	8.231e-22
V06,CASSSRIYEQYF	V06,CASSYPGQGGDEQYF	9.163e-09	4.688e-02
V06,CASSRAGQGNQPQHF	V20,CSARVDSNTEAFF	9.162e-09	4.824e-02
V28,CASSLYSGTYEQYF	V28,CASRVSSSYEQYF	9.161e-09	7.421e-02
V11,CASSPGQGPGNTIYF	V27,CASSSGTDSNQPQHF	9.160e-09	5.860e-13
V12,CASTTGEKLFF	V07,CASSLGQGKDTEAFF	9.160e-09	2.645e-02
V29,CSVEVSGDEQFF	V20,CSARKQGGEKLFF	9.158e-09	7.410e-02
V20,CSARGTATYNEQFF	V27,CASSLSAIYEQYF	9.154e-09	1.266e-01
V06,CASSYGDSGNTIYF	V27,CASSFSGFEKLFF	9.151e-09	3.980e-21
V20,CSASPGVGEKLFF	V28,CASSYGGNQPQHF	9.150e-09	8.457e-02
V30,CAWGTGSSYEQYF	V05,CASSRDGQNTEAFF	9.147e-09	4.496e-02
V05,CASSFPPGETQYF	V13,CASSFRDTEAFF	9.147e-09	2.829e-02
V20,CSARDRDTHQPQHF	V06,CASSEGLNTGELFF	9.147e-09	9.131e-13
V03,CASSQVGTGKGYGYTF	V03,CASSQVGTGRNYGYTF	9.145e-09	9.616e-13
V04,CASSQRGVGTDTQYF	V30,CAWSKDSNQPQHF	9.144e-09	1.240e-03
V02,CASSELENTEAFF	V20,CSARDGTANTEAFF	9.143e-09	9.244e-15
V29,CSVGEGTDYGYTF	V05,CASSVLANEQFF	9.141e-09	5.518e-02
V12,CASGLEGSYGYTF	V20,CSARAGTGEAFF	9.141e-09	7.096e-02
V11,CASSLGGSYEQYV	V07,CASSLGGNEQYV	9.138e-09	1.016e-01
V12,CASGISYEQYF	V18,CASSPQGQRNEKLFF	9.136e-09	5.432e-03
V25,CASSEYQEGTEAFF	V07,CASSLNRGKETQYF	9.134e-09	1.416e-18
V04,CASSQSGVSGYTF	V04,CASSQSGVYGYTF	9.130e-09	1.706e-03
V27,CASSWTLTDTQYF	V05,CASSLVLATYNEQFF	9.130e-09	5.497e-02
V07,CASSLGGDDGYTF	V12,CASSWDSSYEQYF	9.127e-09	9.564e-02
V07,CASSLDQSYGYTF	V04,CASSQDLGLYNEQFF	9.126e-09	6.240e-02
V19,CASSMGQGDEKLFF	V02,CASSEARGAGQPQHF	9.125e-09	1.828e-21
V09,CASSVGPDRDYEQYF	V20,CSARRLAGASYNEQFF	9.124e-09	3.976e-24
V06,CASSLSSGSYEQYF	V09,CASSVAGGPDNEQFF	9.123e-09	5.705e-02
V12,CASSLKGDTEAFF	V30,CAWSRDSGSGNTIYF	9.122e-09	4.524e-13
V06,CASTPGTGGQPQHF	V03,CASSQGPSGSHEQYF	9.118e-09	3.450e-02
V07,CASSRRTGEETQYF	V06,CASRTDRGSNQPQHF	9.106e-09	6.022e-02
V11,CASSFANYGYTF	V06,CASRGLGEQYF	9.104e-09	1.182e-02
V07,CASKQKQAYEQYF	V07,CASKQRPAYEQYF	9.101e-09	5.505e-04
V07,CASSPSGDTGELFF	V05,CASSARTGDNSPLHF	9.100e-09	1.023e-01
V29,CSVAGVLTYEQYF	V20,CSARGTSGGAEQFF	9.098e-09	6.990e-02
V02,CASSALAGAQETQYF	V20,CSARGQGASEKLFF	9.098e-09	1.116e-03
V06,CASSYPPYNEQFF	V19,CASTPLRENTEAFF	9.097e-09	7.026e-04
V06,CASSYRLATYNEQFF	V05,CASSLGSSGVYNEQFF	9.096e-09	3.766e-02
V20,CSARVGSTEAFF	V02,CASREQGPSYEQYF	9.096e-09	2.130e-15
V12,CASSFGGAGDTQYF	V02,CASSENQGSQPQHF	9.096e-09	4.339e-12
V29,CSVRLSSYNEQFF	V07,CASSFLAGGNEQYF	9.096e-09	1.044e-02
V05,CASSVLGGTYEQYF	V20,CSARRLAGASYNEQFF	9.095e-09	3.562e-09
V30,CAWTWGATEAFF	V28,CASSIQGNTEAFF	9.093e-09	2.306e-02
V07,CASSGGGRSYNEQFF	V03,CASSPRQGLGTEAFF	9.092e-09	2.234e-02
V05,CASSFTSGGYQETQYF	V09,CASSVVGGGGEQYF	9.091e-09	7.629e-02
V14,CASSQVRGNEQFF	V30,CAWSRDSGSGNTIYF	9.088e-09	2.850e-10
V20,CSAKLAGSSYEQYF	V04,CASSQGVGNYGYTF	9.085e-09	1.645e-01
V07,CASSQAGEETQYF	V06,CASSHDSNYGYTF	9.085e-09	7.376e-02
V05,CASSLRTSEGTQYF	V03,CASSQGAGGDEQYF	9.085e-09	1.152e-02
V29,CSVEGTEYGYTF	V04,CASSQEVGNTGELFF	9.082e-09	8.093e-02
V12,CASSLGGTNTEAFF	V07,CASSFSAQPQHF	9.079e-09	5.959e-02
V07,CASSWTGTGELFF	V27,CASSQGGAEAFF	9.078e-09	4.798e-02
V06,CASSYSAGVGANVLTF	V12,CASSLEGGYTF	9.078e-09	1.574e-02
V27,CASSPPYNEQFF	V06,CASSYAGGGDEQFF	9.076e-09	4.687e-02
V28,CASSLDRGREKLFF	V09,CASSVRGVDEQFF	9.075e-09	2.607e-12
V27,CASSWGTGANVLTF	V05,CASSLALGTTGELFF	9.075e-09	5.713e-02
V24,CATSDGQGKNIQYF	V18,CASSPGENQPQHF	9.074e-09	4.023e-20
V30,CAAGQDNQPQHF	V07,CASSLEEYSTYEQYF	9.074e-09	2.397e-02
V07,CASSLEEYSTYEQYF	V14,CASSQVPTSQETQYF	9.074e-09	1.751e-02
V07,CASSLITYEQYF	V11,CASSTGLAYEQYF	9.074e-09	1.021e-01
V03,CASSQGGLSNQPQHF	V11,CASGADTQYF	9.071e-09	9.017e-02
V04,CASSQEDTMNTEAFF	V07,CASSLGQGVREQYF	9.069e-09	9.226e-02
V28,CASRGLGTEAFF	V30,CAWSTQSYEQYF	9.063e-09	1.576e-02
V05,CASSFWGRDTQYF	V14,CASSPGLAGNNEQFF	9.063e-09	6.944e-08
V11,CASSLVRGAEQYF	V03,CASSPWTGGNTIYF	9.060e-09	3.830e-03
V20,CSASLDGNTEAFF	V30,CAWSVGLAGVTGELFF	9.058e-09	1.323e-01
V07,CASRAENTEAFF	V05,CASSLVRGVTEAFF	9.056e-09	8.316e-02
V07,CASSRDRGLNQPQHF	V03,CASSQRATEAFF	9.056e-09	8.707e-03
V06,CASGGLAGGEETQYF	V02,CASSAGRSYNEQFF	9.055e-09	5.602e-02
V30,CAWSVNGRNTIYF	V05,CASSLVDQPQHF	9.055e-09	9.800e-23
V11,CASSLDQGGSSSYNEQFF	V07,CASSLRQGAGTGELFF	9.052e-09	1.889e-11
V07,CASSLGSGRTGELFF	V12,CASSLTSGSHEQFF	9.051e-09	4.240e-02
V09,CASSVAGQGREKLFF	V09,CASSVVGVSGNTIYF	9.050e-09	1.154e-02
V05,CASSLVAGGFQETQYF	V30,CAWSVDYTGELFF	9.050e-09	4.491e-02
V04,CASSQEGAGMNTEAFF	V05,CASSLIGTGNTIYF	9.049e-09	5.688e-02
V06,CASSRDSHNYGYTF	V05,CASSLATGGWETQYF	9.048e-09	2.051e-02
V20,CSARDIRTGELFF	V19,CASSVTGTGNTEAFF	9.048e-09	1.330e-02
V28,CASSEQGPYGYTF	V20,CSARGHVNTEAFF	9.047e-09	1.140e-02
V07,CASSLEGYEQYV	V05,CASSLAGSYEQYV	9.045e-09	4.608e-02
V20,CSARDRDTHQPQHF	V14,CASSQAPKETQYF	9.045e-09	6.225e-15
V05,CASSTGTEYNEQFF	V12,CASSPGLGAFF	9.044e-09	4.788e-03
V06,CASSSGTGSHEQYF	V06,CASSEGWDSSYEQYF	9.042e-09	3.212e-02
V05,CASSLDSSYEQYV	V05,CASSLGGSYEQYV	9.040e-09	2.887e-02
V05,CASSLRAVDYGYTF	V06,CASSYGDRYNEQFF	9.037e-09	5.726e-03
V20,CSARDRRNTGELFF	V27,CASSLYRGRDSPLHF	9.034e-09	4.143e-17
V06,CASSEGVHEQYF	V19,CASSIDPGGYTF	9.033e-09	7.712e-02
V07,CASSDRLSTDTQYF	V06,CASRAQSSYNEQFF	9.032e-09	5.602e-02
V25,CASSEYSLTDTQYF	V06,CASRSGLAGTDTQYF	9.031e-09	3.866e-16
V02,CASSEGLAVETQYF	V12,CASSLSTGRNQPQHF	9.031e-09	1.208e-01
V15,CATSRDRGYEQYV	V06,CASSDSYEQYV	9.028e-09	2.015e-02
V06,CASSYLAGGPDEQFF	V03,CASSQAWGGYTF	9.026e-09	6.764e-02
V07,CASSLDRGSNTEAFF	V04,CASSQDWGYGYTF	9.022e-09	3.929e-02
V07,CASGDGSYEQYF	V09,CASSVGTLGNTEAFF	9.020e-09	9.930e-28
V09,CASSVNPGLAGGTDTQYF	V28,CASSPRFNYGYTF	9.019e-09	2.923e-15
V24,CATSDQDGNYGYTF	V07,CASSPPSRTDTQYF	9.018e-09	1.104e-02
V27,CASSLGDRGYEQYF	V10,CAISEGQDTDTQYF	9.016e-09	1.479e-13
V10,CAISDPGTPNTEAFF	V06,CASSEGTSGEETQYF	9.011e-09	5.259e-02
V07,CASSLGGQGAQETQYF	V11,CASSLGQVATNEKLFF	9.010e-09	8.667e-02
V06,CASSQGRGTGELFF	V28,CASSSGQGLAKNIQYF	9.010e-09	4.694e-02
V20,CSVLTGGTYEQYF	V27,CASRDSLAKNIQYF	8.999e-09	4.433e-03
V02,CASGGNVLTF	V20,CSARNRDYGYTF	8.999e-09	7.052e-11
V29,CSVAQANTEAFF	V07,CASSLGLAEADTQYF	8.995e-09	4.564e-02
V11,CASSTGGTNEKLFF	V11,CASSFRGGSTEAFF	8.994e-09	7.393e-02
V05,CASSLGQGVVGELFF	V06,CASSEVSGTDTQYF	8.994e-09	3.525e-02
V06,CASSYGRGRYEQYF	V02,CASSEISYSNQPQHF	8.993e-09	2.623e-02
V05,CASSPRTGDGNEQFF	V05,CASSSDVYEQYF	8.992e-09	6.887e-02
V07,CASSSSPNEQFF	V20,CSARVRGFQETQYF	8.988e-09	2.003e-02
V03,CASSPRASYGYTF	V20,CSARNRDYGYTF	8.986e-09	1.520e-06
V27,CASSLLAGGFYEQYF	V09,CASEGGGNTIYF	8.986e-09	3.226e-02
V11,CASSLDQGGSSSYNEQFF	V18,CASSPRARVEETQYF	8.985e-09	1.328e-12
V06,CASSDPQGDEQYF	V11,CASSLDQGGSSSYNEQFF	8.980e-09	1.366e-11
V20,CSARDDPNQPQHF	V02,CASSNWANQPQHF	8.979e-09	1.216e-07
V28,CASRPGGYGYTF	V05,CASSLGGTGEETQYF	8.978e-09	2.365e-09
V07,CASSLALSGSYNEQFF	V07,CASSLWLAGSYNEQFF	8.978e-09	5.936e-06
V29,CSVGDRGVEQYF	V12,CASSLVGQGPYEQYF	8.977e-09	1.140e-02
V07,CASSLRGTPYNEQFF	V09,CASRGPTGELFF	8.974e-09	4.516e-02
V06,CASSEEEGGSYEQYF	V05,CASSPVGDSYEQYF	8.974e-09	1.249e-01
V09,CASSVDPEGYGYTF	V20,CSARPGQGNYGYTF	8.969e-09	4.332e-13
V24,CATSDPGQGEYGYTF	V11,CASSLDAGPNTEAFF	8.968e-09	6.219e-02
V14,CASSQERTMNTEAFF	V19,CASSIAGEGYNEQFF	8.968e-09	4.357e-02
V18,CASSRGQLNEKLFF	V18,CASSLGLQETQYF	8.968e-09	1.471e-19
V24,CATSDRGDQPQHF	V07,CASSGQGPGTEAFF	8.967e-09	3.430e-17
V12,CASSPSGSRADTQYF	V07,CASSLGELSNQPQHF	8.962e-09	5.809e-04
V05,CASSFIGGGTEAFF	V06,CASSYLGGAEAFF	8.961e-09	5.288e-02
V04,CASSPRQGAGGYTF	V04,CASSQDGAGGPDTQYF	8.961e-09	4.658e-02
V07,CASSSATDTQYF	V12,CASSFHYGYTF	8.961e-09	6.641e-02
V19,CASSRTLTEAFF	V20,CSATRTSGFTDTQYF	8.959e-09	1.085e-02
V03,CASSLLSDTQYF	V05,CASSFDRTYNEQFF	8.959e-09	6.873e-02
V15,CATSTGTSGSNEQFF	V20,CSAPGQANNEQFF	8.959e-09	2.319e-02
V20,CSAGGKGNQPQHF	V30,CAWSQGWTEAFF	8.958e-09	4.965e-21
V04,CASSQEVTGDSPLHF	V20,CSAPRGGPGELFF	8.957e-09	4.685e-02
V07,CASSFMGATNEKLFF	V06,CASSDSGGTQETQYF	8.957e-09	3.491e-02
V05,CASSWTGGGGANVLTF	V11,CASSPGQATDTQYF	8.956e-09	1.124e-09
V19,CASSGRSTDTQYF	V19,CASSIGVYGYTF	8.955e-09	1.974e-13
V29,CSVDGQFF	V29,CSVDRVNYGYTF	8.955e-09	8.473e-03
V07,CASSLSLAGSYNEQFF	V07,CASSLLGLAGGYEQYF	8.955e-09	5.413e-12
V07,CASSSGQGFYNSPLHF	V09,CASSASQGVTDTQYF	8.952e-09	1.283e-09
V27,CASSLSLGGAYEQYF	V05,CASSSGVRNTGELFF	8.952e-09	7.489e-02
V11,CASSPGQGPGNTIYF	V18,CASSPPSGGLTDTQYF	8.949e-09	1.553e-11
V19,CASSIQSEAFF	V11,CASSLEGAGADTQYF	8.947e-09	1.991e-08
V09,CASSVATGGNTEAFF	V19,CASDRGPNTEAFF	8.946e-09	5.841e-08
V02,CASSGRTGGTDTQYF	V02,CASSGRGGGTDTQYF	8.946e-09	4.406e-05
V06,CASSEASGGAYEQYF	V06,CASSDSSGGADTQYF	8.946e-09	7.327e-02
V03,CASSQEGVYEQYF	V28,CASSSPDRQETQYF	8.945e-09	7.973e-16
V07,CASSLGSSGHNEQFF	V20,CSASWASYEQYF	8.944e-09	2.432e-02
V03,CASSPTSTSTDTQYF	V03,CASSPTGTSTDTQYF	8.942e-09	1.218e-03
V10,CATAENTEAFF	V12,CASSPAGEETQYF	8.941e-09	7.374e-03
V20,CSARDNYQETQYF	V03,CASSQDGGEYEQYF	8.941e-09	2.651e-12
V03,CASSHRGLYEQYF	V19,CASSIEGRGEKLFF	8.940e-09	1.067e-02
V04,CASSQEDRLNEKLFF	V07,CASSLRGLAGDEQFF	8.940e-09	3.918e-02
V06,CASSYQELETQYF	V06,CASSSPGGYSNQPQHF	8.940e-09	7.864e-23
V05,CASSYAGTEAFF	V07,CASSLARGRTEAFF	8.940e-09	4.655e-02
V05,CASSLVGLASGELFF	V20,CSARAQGADNQPQHF	8.940e-09	2.923e-15
V06,CASSWTVMNTEAFF	V02,CASRSSGTGELFF	8.935e-09	2.828e-02
V12,CASSLQGEGYTF	V20,CSASVSGSEADTQYF	8.935e-09	4.932e-08
V27,CASSLPGSEQFF	V02,CASSGDRAGEQYF	8.935e-09	1.858e-02
V02,CASSEQSQETQYF	V06,CASSYGGQGAREQYF	8.934e-09	1.223e-03
V05,CASSSSNSYEQYF	V19,CASSQNRGETQYF	8.933e-09	5.833e-02
V02,CASSLSPDTQYF	V07,CASSLAPISYEQYF	8.932e-09	8.254e-02
V06,CASSRGENGYTF	V06,CASSLGQTSYEQYF	8.931e-09	9.030e-03
V06,CASSASGGTDTQYF	V06,CASSDSSGGADTQYF	8.929e-09	1.215e-02
V07,CASSLSLGSSGNTIYF	V25,CASSDPGGSTDTQYF	8.928e-09	4.289e-02
V07,CASSSGGGGYNEQFF	V05,CASSLDSSGNTEAFF	8.926e-09	5.154e-02
V06,CASSLGGSSTDTQYF	V06,CASRRTGANEKLFF	8.925e-09	3.752e-02
V05,CASSLDGTGTEAFF	V20,CSARKTGSYEQYF	8.923e-09	5.345e-02
V19,CASSISVYGYTF	V19,CASRLDRSSYNEQFF	8.921e-09	1.482e-10
V18,CASSQGSTYEQYF	V07,CASSLEAGPYEQYF	8.921e-09	7.799e-02
V07,CASSPGNNSPLHF	V12,CASSPPSGQETQYF	8.920e-09	9.546e-03
V27,CASSTDQETQYF	V12,CASSFGGAGDTQYF	8.916e-09	1.227e-10
V20,CSAREGLAQETQYF	V18,CASSPPAGAAYEQYF	8.911e-09	4.079e-20
V19,CASSPSGTSGSYEQYF	V06,CASSYLTSGRPGELFF	8.911e-09	1.184e-05
V14,CASSGLAGQETQYF	V12,CASSLSDRLYEQYF	8.909e-09	3.689e-05
V20,CSAREGGASYEQYF	V05,CASSPTGLRSYEQYF	8.906e-09	7.255e-10
V05,CASSLGTAAEAFF	V07,CASSRRAGETQYF	8.904e-09	6.820e-02
V05,CASSLDAHSYEQYF	V09,CASSVTDSGNTIYF	8.904e-09	4.476e-22
V07,CASSLEGDRANYGYTF	V28,CASSGPISNQPQHF	8.900e-09	2.725e-03
V06,CASSDRDTGELFF	V06,CASSYGTSTDTQYF	8.900e-09	1.081e-01
V19,CASSIEAGTGELFF	V06,CASSSDIQETQYF	8.899e-09	6.209e-02
V06,CASSERQTYGYTF	V05,CASSPTGTRSYNEQFF	8.898e-09	1.808e-05
V27,CASSKGSYNEQFF	V28,CASSLPTGDTEAFF	8.895e-09	3.754e-02
V20,CSATSKETQYF	V07,CASSLAGRGGDTQYF	8.895e-09	8.381e-02
V06,CASSGDSYEQYV	V11,CASSLGGYEQYV	8.893e-09	8.303e-02
V30,CAWSLGGTYNEQFF	V10,CAISESTGGIYEQYF	8.891e-09	3.396e-02
V30,CAWTGGLDQPQHF	V05,CASSLVGGLREKLFF	8.889e-09	4.420e-02
V06,CASKTSSTDTQYF	V04,CASSQTGVRGYTF	8.889e-09	1.031e-02
V19,CASSTTGTSYGYTF	V06,CASSPRDGYNSPLHF	8.889e-09	6.209e-02
V07,CASSLTAGNTGELFF	V18,CASSLEGGNQPQHF	8.886e-09	7.309e-02
V05,CASSFTGGLTEAFF	V30,CAWSADRGRNQPQHF	8.885e-09	7.380e-02
V06,CASSPRGTGAYEQYF	V05,CASSFAGSQETQYF	8.882e-09	1.198e-01
V02,CASSPTGGTQPQHF	V03,CASSQGSNSYEQYF	8.881e-09	5.503e-02
V20,CSARRTNTEAFF	V05,CASRDQRGSTDTQYF	8.878e-09	1.893e-16
V14,CASSHGPTYGYTF	V05,CASSLAGTSEETQYF	8.878e-09	3.384e-22
V06,CASSSRTGNTEAFF	V11,CASSSGLAYNEQFF	8.878e-09	5.812e-14
V05,CASTAGRNTGELFF	V19,CASSRGEEKLFF	8.875e-09	3.651e-03
V06,CASSRTSDYNEQFF	V06,CASSPTGTSRNEQFF	8.873e-09	1.278e-02
V30,CAWRKTGELFF	V18,CASSPRTGTMNTEAFF	8.871e-09	1.862e-03
V10,CAISPTGSSGNTIYF	V06,CASSSRTAPYGYTF	8.871e-09	1.007e-01
V19,CASSITATEAFF	V05,CASSLDSVEQYF	8.870e-09	1.007e-01
V27,CASSPSGPHYEQYF	V12,CASSLGLITGELFF	8.865e-09	6.509e-02
V06,CASSRGQGGRETQYF	V12,CASSFVVTEAFF	8.860e-09	2.227e-02
V03,CASSQVWGEQFF	V06,CASSYSQGSPLHF	8.860e-09	1.563e-01
V07,CASSSRQGHGYTF	V11,CASSLVAGSYEQYF	8.859e-09	4.811e-02
V04,CASSQRTGNEQFF	V05,CASSLGQFTDTQYF	8.859e-09	8.388e-02
V03,CASSQEARDTDTQYF	V03,CASSQVGTGRGYGYTF	8.858e-09	3.173e-08
V07,CASSEGVEQFF	V05,CASSLDSGGVTDTQYF	8.858e-09	5.028e-02
V28,CASSSPGQGATDTQYF	V15,CATSRDKGVNQPQHF	8.858e-09	2.856e-03
V09,CASSAQGRETQYF	V07,CASSFTREQPQHF	8.854e-09	1.496e-01
V11,CASSLTASTDTQYF	V06,CASSYGRATSTDTQYF	8.854e-09	1.346e-10
V20,CSAPDSPYGYTF	V18,CASSPPSLSGNTIYF	8.853e-09	8.889e-02
V27,CASNRQGPNTEAFF	V05,CASSFKGSSTDTQYF	8.853e-09	1.292e-20
V11,CASRATGELFF	V19,CASSPSRELFF	8.849e-09	8.303e-02
V07,CASSLTGGVGGYTF	V05,CASSSTDSYGYTF	8.844e-09	8.022e-02
V19,CASSGSGGTDTQYF	V11,CASSPSSGGYNEQFF	8.842e-09	1.330e-02
V18,CASSSDKNTEAFF	V04,CASSQQAYNEQFF	8.841e-09	1.542e-02
V06,CASRGGLAGTDTQYF	V06,CASRSGLAGTDTQYF	8.839e-09	3.866e-16
V07,CASSLVFGGYEQYF	V20,CSVGNSNQPQHF	8.837e-09	6.209e-02
V03,CASSHRGNTDTQYF	V05,CASRRQGANEKLFF	8.836e-09	3.326e-02
V18,CASSPPANSGNTIYF	V02,CASSENQGSQPQHF	8.835e-09	3.232e-08
V20,CSARGGTSGLSYEQYF	V03,CASSQAPVSGNTIYF	8.834e-09	6.711e-06
V07,CASSSTSGRGTGELFF	V02,CASSAVGSSYNEQFF	8.834e-09	1.332e-02
V04,CASSQDRQGVYNEQFF	V07,CASSLEGQDEQYF	8.831e-09	1.240e-02
V11,CASSFRGSDTGELFF	V05,CASSFKQGGETQYF	8.831e-09	4.585e-03
V06,CASSYRGLAGANTGELFF	V14,CASRVGGTGELFF	8.831e-09	2.233e-07
V11,CASSPAGDTEAFF	V28,CASSLGQGGEETQYF	8.830e-09	7.352e-05
V06,CASRTGATNEKLFF	V07,CASSLDGRQETQYF	8.828e-09	7.066e-02
V02,CASSLGQRNQPQHF	V19,CASSAQGGNTEAFF	8.828e-09	1.097e-02
V07,CASNLGPAYEQYF	V07,CASNLRQAYEQYF	8.827e-09	2.629e-07
V05,CASSFFDEQFF	V05,CASSLGAGALSGNTIYF	8.827e-09	4.289e-02
V04,CASSQVPDTYEQYF	V02,CASSVGRNEQFF	8.825e-09	6.565e-03
V11,CASSLSQSSYNEQFF	V05,CASSGTGVSGELFF	8.819e-09	5.028e-02
V11,CASSPGQDYGYTF	V06,CASSYSSSGGDTEAFF	8.819e-09	1.186e-33
V05,CASSLGTSGGLYNEQFF	V05,CASSLRRGDYNEQFF	8.819e-09	2.718e-02
V09,CASSVSQTNTEAFF	V06,CASSGQGGNEQYF	8.816e-09	1.082e-02
V19,CASSFRGGEQYF	V28,CASLRLNTEAFF	8.816e-09	1.074e-01
V05,CASSLGYNEQYF	V05,CASSLQANSPLHF	8.815e-09	4.212e-02
V25,CASSAGGYGYTF	V18,CASSPRTGNSGANVLTF	8.811e-09	1.771e-05
V05,CASSATGTANTEAFF	V06,CASSLDRGTYGYTF	8.809e-09	8.742e-02
V06,CASSAGLAGLNEQFF	V30,CAWSVRGLGTGELFF	8.809e-09	5.573e-03
V05,CASSLVVQPYEQYF	V18,CASSPVSRNTEAFF	8.808e-09	2.389e-14
V20,CRGGGGDYGYTF	V02,CASSERSGANVLTF	8.804e-09	5.410e-11
V09,CASSEGQTYGYTF	V06,CASSSRRVNTEAFF	8.804e-09	5.549e-02
V03,CASSASNYGYTF	V07,CASSLASYSPLHF	8.802e-09	8.610e-02
V04,CASSLLAGTTDTQYF	V07,CASSGRRGETQYF	8.802e-09	8.457e-02
V20,CSARPSGGGELFF	V03,CASSQTGTAYGYTF	8.801e-09	3.435e-12
V03,CASSQERTYEQYF	V07,CASRPGLAGQETQYF	8.799e-09	6.542e-03
V20,CSATLGPSTDTQYF	V06,CASSYQDEAFF	8.799e-09	9.913e-02
V05,CASSLTGGPADTQYF	V11,CASSGLAYNEQFF	8.799e-09	1.555e-02
V12,CASSFSRGYEQYF	V05,CASSDTGGNGYTF	8.797e-09	7.897e-09
V02,CASSDGYYGYTF	V05,CASSLGGTGWYEQYF	8.796e-09	1.007e-01
V09,CASSPGTLGNTEAFF	V07,CASSLPGGINYGYTF	8.794e-09	1.092e-11
V02,CASSRGLAGANEQFF	V09,CASSVGAGGANVLTF	8.794e-09	2.876e-02
V20,CSARVNGANVLTF	V07,CASSWGRSSYNEQFF	8.793e-09	5.959e-02
V02,CASSEEGLSSYEQYF	V20,CSARDGRAKNIQYF	8.791e-09	7.490e-02
V06,CASNRGDTEAFF	V29,CSVGPGMNTEAFF	8.790e-09	3.099e-03
V12,CASSLAGGPDTQYF	V06,CASSAQNTGELFF	8.789e-09	3.168e-02
V06,CASTYNYEQYF	V06,CASSEDRGSQPQHF	8.787e-09	3.542e-02
V02,CASSEGGRRSNQPQHF	V05,CASSLRGVGTDTQYF	8.785e-09	1.509e-23
V05,CASSFGGTSTDTQYF	V05,CASSFTGSDTQYF	8.782e-09	1.003e-01
V05,CASSRLAVQETQYF	V20,CSAGGGAKNIQYF	8.782e-09	4.547e-02
V04,CASSQVSSGTGETQYF	V19,CASSIGGKKLFF	8.780e-09	1.275e-17
V14,CASSHGPSYGYTF	V09,CASSVEQGRTDTQYF	8.779e-09	1.491e-23
V07,CASSFTLSTDTQYF	V11,CASSFGETEAFF	8.776e-09	6.588e-02
V07,CASSLYRAMNTEAFF	V27,CASSLSLRTGELFF	8.775e-09	3.509e-02
V28,CASRGTGGSYGYTF	V20,CSANRAPYEQYF	8.773e-09	1.165e-01
V04,CASSQDGGGINYGYTF	V20,CSARNRDYGYTF	8.771e-09	2.578e-07
V18,CASSENSGNTIYF	V06,CASRAGQYNEQFF	8.771e-09	3.387e-02
V07,CASGRQETQYF	V19,CASSSRTGGYYGYTF	8.769e-09	8.935e-03
V06,CASRGGGNEQFF	V06,CASRPSGSTGELFF	8.768e-09	7.198e-02
V03,CASSQEIVNTEAFF	V03,CASSQAAGEKLFF	8.767e-09	2.920e-02
V05,CASSLRPGSYNEQFF	V20,CSARDFSGATDTQYF	8.765e-09	9.172e-02
V03,CASSRLAGPYEQYF	V06,CASSYSGARNEKLFF	8.764e-09	3.359e-02
V27,CASSLGGQNYGYTF	V02,CASSENQGSQPQHF	8.763e-09	3.192e-08
V30,CAWSVLTNTGELFF	V05,CASSLALGAGGYTF	8.760e-09	1.122e-01
V05,CASSWTPSSGNTIYF	V11,CASSSRTSNEQFF	8.757e-09	2.062e-02
V06,CASSDGTSGGNEQFF	V06,CASSGTSGGADTQYF	8.755e-09	1.954e-02
V06,CASSYIAETQYF	V05,CASSLAGQGRQPQHF	8.754e-09	1.160e-02
V02,CASRDSAYEQYF	V28,CASSFPGRGTGELFF	8.754e-09	1.412e-01
V05,CASSPGLAGLYNEQFF	V20,CSARSLAGVPDTQYF	8.753e-09	8.414e-02
V11,CASSSLAGGLTDTQYF	V20,CSATGLAAGELFF	8.751e-09	5.507e-02
V05,CASSLGGGPSYNEQFF	V05,CASSDDRAGNTIYF	8.746e-09	1.021e-01
V02,CASRRGQGNTIYF	V25,CASSAQGRETQYF	8.745e-09	2.227e-02
V12,CASRGQGANEQYF	V06,CASSSVSTGELFF	8.742e-09	2.605e-02
V06,CASRAEAFF	V07,CASSSTAFSGNTIYF	8.741e-09	4.803e-02
V06,CASSETSGSGANVLTF	V06,CASSEVSSGANVLTF	8.740e-09	5.452e-02
V05,CASLRGGSTDTQYF	V18,CASSPEGQGSPLHF	8.739e-09	6.498e-24
V07,CASSLTRAEAFF	V09,CASSVARRNTGELFF	8.738e-09	9.891e-02
V09,CASSPRTGENIQYF	V04,CASSQGTVATNEKLFF	8.738e-09	9.825e-14
V18,CASSGQANTEAFF	V18,CASSQQANTEAFF	8.733e-09	3.467e-13
V03,CASSLRQGGDTQYF	V06,CASSSGQLDTQYF	8.733e-09	3.017e-02
V29,CSVFTGAGELFF	V15,CATSREVVGLYNEQFF	8.733e-09	9.555e-02
V06,CASSYEGASYGYTF	V05,CASRRAGSTDTQYF	8.733e-09	1.007e-01
V20,CSARDRQSNTEAFF	V20,CSAIRSGANVLTF	8.732e-09	2.662e-02
V05,CASSLGSPEKLFF	V09,CASSAGQGSNQPQHF	8.731e-09	1.312e-01
V06,CASSYTTGANYGYTF	V12,CASSQQGNEQFF	8.730e-09	8.685e-03
V07,CASSLEGPRGNTIYF	V07,CASSSPPGTDTQYF	8.730e-09	4.395e-02
V28,CASSPSGEYNEQFF	V07,CASSSGTGGDSPLHF	8.729e-09	5.146e-02
V06,CASRSSGNQPQHF	V03,CASSQDVLYGYTF	8.729e-09	6.140e-02
V20,CSARPGGHTDTQYF	V28,CASSPGPEQYF	8.729e-09	3.918e-02
V06,CASSYTSGGADTQYF	V06,CASSEASGGADTQYF	8.727e-09	1.330e-02
V19,CASRGQGPGELFF	V20,CSASQGAGGNTIYF	8.726e-09	2.154e-12
V12,CASSQGLAVYNEQFF	V07,CASSLDNYYEQYF	8.721e-09	7.508e-02
V03,CASSQDWRGQETQYF	V28,CASRGRPEAFF	8.717e-09	4.452e-15
V02,CASRQEDYGYTF	V20,CSARDLGGGGDTQYF	8.716e-09	2.504e-13
V14,CASSNTYEQYF	V03,CASSQEWGQPQHF	8.714e-09	3.981e-02
V02,CASSGGRSGNTIYF	V05,CASSQAGGSGNTIYF	8.713e-09	5.188e-02
V11,CASSLSRVSTEAFF	V20,CSASPLYGYTF	8.713e-09	5.602e-02
V04,CASSQDPGTGEKLFF	V09,CASSVNTGGTEAFF	8.712e-09	2.195e-01
V07,CASSALAGGSNEQFF	V02,CASREGAETQYF	8.712e-09	4.139e-02
V11,CASSLSGGRETQYF	V06,CASSSYRGGTDTQYF	8.701e-09	4.484e-07
V07,CASSLGTPRTDTQYF	V02,CASSENQGSQPQHF	8.700e-09	4.959e-12
V20,CSARKTGGRNQPQHF	V07,CASSRQGESNQPQHF	8.700e-09	3.328e-02
V02,CASSALAGAGELFF	V03,CASSQHGELFF	8.698e-09	3.701e-02
V05,CASSLGQGYAGELFF	V28,CASSLWTGSSTDTQYF	8.697e-09	2.737e-02
V07,CASSLVGGRDSYEQYF	V28,CASSRQGGSYEQYF	8.697e-09	1.772e-02
V07,CASSLFSAYEQYF	V28,CASRGANEQFF	8.696e-09	6.545e-02
V28,CASSSSPLNYGYTF	V04,CASSPTASTDTQYF	8.695e-09	8.304e-16
V18,CASSPPTESYGYTF	V25,CASSVASGNNEQFF	8.694e-09	2.004e-11
V05,CASSLAGGFNSPLHF	V12,CASSFSGGYNEQFF	8.689e-09	6.204e-02
V06,CASRRTGRSNQPQHF	V06,CASSYRGQGGETQYF	8.689e-09	8.141e-02
V09,CASSGQGAYEQYF	V30,CAWSLGINYGYTF	8.688e-09	2.523e-25
V07,CASSGGGTGELFF	V05,CASSSGQSTYEQYF	8.685e-09	5.423e-02
V05,CASSPGRVSYEQYF	V28,CASSRQYGYTF	8.683e-09	4.491e-02
V12,CASGTSGDTQYF	V07,CASSPDRPTDTQYF	8.682e-09	7.175e-02
V06,CASSVQSSNQPQHF	V19,CASSLQGHGYTF	8.681e-09	7.175e-02
V05,CASSFLSGGGTEAFF	V28,CASSFRRNSPLHF	8.681e-09	1.211e-01
V20,CSAGGLADSYEQYF	V12,CASSLAGSSSYNEQFF	8.680e-09	9.030e-03
V19,CASRTGGSGANVLTF	V03,CASSQGVSEAFF	8.679e-09	4.661e-02
V05,CASSLELSPLHF	V04,CASSQVGGASGNTIYF	8.677e-09	5.568e-02
V06,CASSLGLAGTYNEQFF	V05,CASSLGSAANTGELFF	8.676e-09	5.611e-02
V28,CASSLTATYEQYF	V06,CASGSGPYEQYF	8.675e-09	4.225e-02
V07,CASSLGEYQETQYF	V07,CASSLIDNQPQHF	8.675e-09	1.001e-22
V30,CAWSVLPSYGYTF	V27,CASFSASYEQYF	8.671e-09	1.374e-02
V06,CASRGQGVTNEKLFF	V28,CASRTSNYGYTF	8.665e-09	8.116e-02
V28,CASSSSPLNYGYTF	V29,CSVSLDSNQPQHF	8.664e-09	1.891e-07
V20,CSARDRGKNTEAFF	V09,CASSDRDRNTGELFF	8.664e-09	3.026e-02
V20,CSARLAGGQETQYF	V06,CASSDSSGGATDTQYF	8.663e-09	8.393e-02
V06,CASSYRGAYEQFF	V07,CASSRNRDQPQHF	8.662e-09	6.509e-02
V20,CSARDSSGTYEQYF	V29,CSVGREQFF	8.656e-09	1.180e-01
V07,CASSYGGEQFF	V07,CASSPGWTNEKLFF	8.655e-09	4.090e-02
V27,CASSPAGGLYNEQFF	V20,CSARAWGSYEQYF	8.649e-09	1.180e-01
V20,CSARYEQFF	V05,CASSLASSGRNEQFF	8.648e-09	1.613e-02
V12,CASSLAGVDEKLFF	V06,CASSWEYSNQPQHF	8.647e-09	7.410e-02
V13,CASSPSGSSYNSPLHF	V27,CASRIQGGETQYF	8.646e-09	5.377e-02
V12,CASSPQGVGYTF	V05,CASSLDQAYEQYF	8.645e-09	3.776e-02
V19,CASSDRGRGYGYTF	V04,CASSQASGGGYGYTF	8.643e-09	1.349e-01
V05,CASSLEGNTYEQYF	V05,CASSTDTNTEAFF	8.643e-09	1.379e-01
V15,CATSNRAGANVLTF	V20,CSAREGGIEKLFF	8.643e-09	5.634e-03
V06,CASSSPGGYSNQPQHF	V05,CASSPREGGNTEAFF	8.641e-09	7.617e-18
V20,CSVRTGDQPQHF	V04,CASSQGRDRQPQHF	8.638e-09	5.822e-02
V30,CAWSGGLGEQYF	V18,CASSPGRGENTEAFF	8.638e-09	6.167e-03
V27,CASSLMGTDTQYF	V19,CASSIGQGLPEAFF	8.637e-09	2.680e-05
V20,CSARGSHYGYTF	V30,CAWRISSYEQYF	8.636e-09	3.014e-02
V05,CASSLVGERGNTIYF	V02,CASSEQYTGELFF	8.630e-09	8.557e-03
V20,CSARRTNTEAFF	V27,CASSHTWDTEAFF	8.629e-09	6.502e-18
V07,CASSLDSSYEQYV	V11,CASSLDSSYEQYV	8.629e-09	1.550e-02
V05,CASSPAGSSTDTQYF	V07,CASSIGRENTEAFF	8.625e-09	9.189e-02
V09,CASSVFGNEQFF	V09,CASSVVGSSSGNTIYF	8.624e-09	1.974e-02
V09,CASSVNGNYEQYF	V05,CASSLLAGRTGELFF	8.621e-09	5.634e-03
V12,CASRRTEETQYF	V02,CASRRTANTGELFF	8.621e-09	3.203e-02
V05,CASSPLTGSNQPQHF	V05,CASSFTSSSYEQYF	8.620e-09	5.225e-02
V06,CASSETGQPQHF	V27,CASSFGGEGYTF	8.618e-09	5.478e-02
V28,CASSLRRDNSPLHF	V12,CASSLRQGWTGELFF	8.611e-09	7.176e-07
V18,CASSPQRDEQFF	V05,CASSSNLNTGELFF	8.610e-09	5.877e-02
V30,CAWTGGGNEQFF	V12,CASSRTRTDTQYF	8.610e-09	3.465e-02
V07,CASSLVQGGDEKLFF	V30,CAWSFDSYNEQFF	8.609e-09	3.158e-02
V02,CASLKETQYF	V04,CASSQDGTGGAETQYF	8.609e-09	4.212e-02
V06,CASISGGAGANVLTF	V06,CASSLGTGGRNTEAFF	8.608e-09	1.976e-02
V27,CASSFEGAGNQPQHF	V12,CASRSGTGDQPQHF	8.606e-09	1.374e-02
V07,CASSQTGGELFF	V09,CASSASGSSNQPQHF	8.606e-09	3.315e-02
V07,CASSLASGSGETQYF	V10,CAISERVTEAFF	8.605e-09	1.292e-02
V04,CASSQDPTYEQYF	V06,CASSEAVSSYEQYF	8.605e-09	7.856e-02
V19,CASSPTGGIYEQYF	V20,CSARDWDSYSYEQYF	8.605e-09	3.314e-11
V06,CASSYGQNEKLFF	V20,CSARAGNEQYF	8.603e-09	6.166e-03
V28,CASSSGQSYEQYV	V06,CASSRTGPYEQYV	8.602e-09	6.405e-02
V11,CASSPGQDTGELFF	V25,CASSPGLTEAFF	8.602e-09	3.362e-02
V10,CAISDANEQFF	V05,CASSPDGFSNQPQHF	8.597e-09	6.778e-02
V06,CASSYSDTYNEQFF	V15,CATSRGPGYEQYF	8.596e-09	6.975e-02
V05,CASSLEPGGTDTQYF	V12,CASTLGGTGELFF	8.596e-09	3.155e-02
V07,CASSRDSHYEQYF	V10,CAISGPGGNQPQHF	8.594e-09	2.021e-02
V19,CASSLRGLGNQPQHF	V02,CASSGDEQFF	8.593e-09	1.799e-02
V12,CASSAGAGQPQHF	V05,CASSFGGPGNQPQHF	8.592e-09	4.521e-02
V06,CASSYSRSGGEKLFF	V05,CASSSLAGVTNEQFF	8.586e-09	1.225e-02
V04,CASSQRSGELFF	V12,CASGLAGGREQYF	8.585e-09	5.265e-02
V11,CASSPGQGPGNTIYF	V05,CASSDLDEQFF	8.581e-09	1.055e-09
V05,CASSLVLPGANVLTF	V04,CASSQAQGMNTEAFF	8.580e-09	5.674e-02
V12,CASSPRVSYEQYF	V06,CASRDRSEAFF	8.579e-09	3.584e-02
V07,CASSSGPNYEQYF	V29,CSVGSGDYEQYF	8.579e-09	4.063e-13
V27,CASSFPGGFEQYF	V19,CASSIDLASGSYNEQFF	8.579e-09	1.587e-13
V06,CASSGTGIQETQYF	V09,CASSATSGSTNEQFF	8.578e-09	5.258e-02
V03,CASSPRPNQPQHF	V07,CASSFQGGRYEQYF	8.571e-09	9.043e-04
V03,CASSQARGIMNTEAFF	V06,CASSYQGQANTEAFF	8.571e-09	5.484e-10
V04,CASSQARGLNQPQHF	V06,CASSERPQPQHF	8.570e-09	4.790e-02
V07,CASSARVTEAFF	V20,CSARDNRGRTEAFF	8.570e-09	1.349e-01
V27,CASSPGGGPYNEQFF	V05,CASSAGQGARETQYF	8.569e-09	1.374e-02
V12,CASSLTGAYEQYF	V07,CASSLRDGSYEQYF	8.568e-09	3.075e-02
V06,CASRPGPSSYNEQFF	V20,CSAPREVGYEQYF	8.568e-09	1.634e-02
V03,CASSHPGDSPLHF	V20,CSARNRDYGYTF	8.567e-09	3.387e-08
V24,CATSDFPSDTQYF	V29,CSVDVAGGSTDTQYF	8.566e-09	4.548e-02
V28,CASNENTGELFF	V06,CASGEGNQPQHF	8.566e-09	4.729e-02
V06,CASSQGSYEQYV	V07,CASSLVGYEQYV	8.566e-09	1.879e-01
V04,CASSPGQGEGYEQYF	V18,CASSPGLVSYEQYF	8.565e-09	6.932e-19
V05,CASSSYRDNEQFF	V03,CASSQDTSRDTQYF	8.564e-09	4.702e-02
V29,CSVDGGGYTF	V07,CASSLAGEGDEQFF	8.558e-09	1.990e-02
V07,CASSSGTGGDTEAFF	V29,CSVASGSGEQYF	8.557e-09	9.407e-03
V07,CASSLPRGTEAFF	V12,CASSLSQGPYEQYF	8.555e-09	8.960e-02
V28,CASSPTSGGNNEQFF	V04,CASSLGNTIYF	8.555e-09	1.323e-01
V06,CASRVAGGQETQYF	V19,CASSFSGSYEQYF	8.552e-09	8.630e-02
V06,CASSDSSTDTQYF	V06,CASSEGDTGELFF	8.551e-09	7.351e-02
V05,CASSLLGGNEKLFF	V29,CSVAGTVYEQYF	8.547e-09	2.662e-02
V28,CASSFPTVNTEAFF	V06,CASRLAGGVETQYF	8.544e-09	8.655e-02
V07,CASKQRPAYEQYF	V07,CASNQKQAYEQYF	8.544e-09	1.207e-04
V07,CASKQKTAYEQYF	V07,CASNQKQAYEQYF	8.544e-09	1.207e-04
V02,CASTRGLYEQYF	V07,CASSLTGVVTDTQYF	8.544e-09	1.674e-02
V09,CASSVGLAEYNEQFF	V19,CASSIDGEETQYF	8.544e-09	2.788e-13
V03,CASSQALAGDEQYF	V24,CATSDLRRGGNEQFF	8.542e-09	4.687e-02
V03,CASSQDQVQETQYF	V03,CASSPGTSGGLYNEQFF	8.542e-09	8.414e-03
V14,CASSQGANYGYTF	V05,CASSLAGTGEETQYF	8.539e-09	6.332e-22
V19,CASSMGQGAAQPQHF	V07,CASSFDRSTGELFF	8.537e-09	1.622e-02
V20,CSATPNHYGYTF	V28,CASSLGPSNQPQHF	8.536e-09	1.977e-13
V06,CASSYVSGGEKLFF	V05,CASSPTGNGNTIYF	8.536e-09	4.904e-02
V02,CASSEAPSTSTDTQYF	V14,CASSQAPQETQYF	8.535e-09	1.227e-10
V29,CSVEGQGYTDTQYF	V15,CATSRDEDEQFF	8.531e-09	1.797e-16
V05,CASSLGLAGADTDTQYF	V02,CASSVENSNQPQHF	8.530e-09	5.295e-02
V30,CAWSVGGFSTDTQYF	V05,CASSLVAGGLGTEAFF	8.529e-09	6.961e-02
V20,CSASPRTQYF	V09,CASSGEGSSYEQYF	8.528e-09	4.488e-03
V05,CASSFGGGEEKLFF	V05,CASSWDSGQETQYF	8.524e-09	1.067e-02
V06,CASRPTGYEQYF	V06,CASSEEAGGYGYTF	8.523e-09	5.364e-15
V10,CAISESTVDTQYF	V27,CASSFGVGYEQYF	8.522e-09	3.584e-02
V29,CSVEAGGGYGYTF	V06,CASRPGPHTEAFF	8.522e-09	7.281e-12
V28,CASSFGGEGYGYTF	V05,CASSSDRVDYGYTF	8.521e-09	4.622e-02
V07,CASSPRTADGYTF	V07,CASSRTGIDYGYTF	8.521e-09	5.646e-02
V09,CASSVGQGFNEKLFF	V20,CSARVAGSDTEAFF	8.518e-09	2.075e-03
V04,CASSQGPAAYEQYF	V29,CSVEGTVSYEQYF	8.518e-09	3.112e-02
V20,CSARSAGTYEQYF	V02,CASSEGSLSYEQYF	8.513e-09	9.300e-12
V30,CAWSVGLGGTDTQYF	V03,CASSLGTSGELFF	8.504e-09	1.976e-02
V06,CASSYDGLAKNIQYF	V28,CASSLRGSYGYTF	8.504e-09	1.218e-10
V10,CASSVGLGTEAFF	V25,CASSERDRNTEAFF	8.500e-09	7.570e-02
V05,CASRDLSGNTIYF	V09,CASSVRDSVYNEQFF	8.500e-09	5.527e-02
V07,CASSLIDNQPQHF	V11,CASSPGGGPTDTQYF	8.499e-09	2.353e-31
V05,CASSFWGRDTQYF	V02,CASRGDSNQPQHF	8.498e-09	1.304e-12
V05,CASSLTGGESYEQYF	V06,CASSFDRVDQPQHF	8.495e-09	1.953e-03
V18,CASSPTTGGRQPQHF	V09,CASSVAAPDTQYF	8.494e-09	1.025e-05
V18,CASSPWDRAEAFF	V05,CASSPGRPNYGYTF	8.494e-09	1.208e-01
V20,CSALKLAGGPNEQFF	V07,CASSREGGGTGELFF	8.493e-09	5.736e-09
V30,CAWSRGSEQFF	V28,CASSPRGRNQPQHF	8.491e-09	2.958e-02
V20,CSARQVSSYNEQFF	V29,CSVERQGAEAFF	8.490e-09	1.064e-01
V05,CASSAGRGNSPLHF	V07,CASSSGLGKDTQYF	8.490e-09	2.569e-02
V29,CSVRPGAYEQYF	V18,CASSLGTGPEAFF	8.489e-09	4.862e-02
V20,CSARLAGDTGELFF	V06,CASSDGSTDTQYF	8.488e-09	8.474e-03
V09,CASSVTSAGTDTQYF	V05,CASSLVGGENTIYF	8.487e-09	5.602e-02
V04,CASSQVRGSTYEQYF	V19,CASSRITEAFF	8.486e-09	9.074e-03
V12,CASSYDRGTEAFF	V24,CATSDPRTYEQYF	8.485e-09	1.607e-03
V27,CASSLGGQNYGYTF	V02,CASSVDSSYNEQFF	8.483e-09	1.133e-10
V05,CASSSDPGSTDTQYF	V07,CASSPLGQGRETQYF	8.481e-09	4.788e-03
V11,CASSFGDNSYEQYF	V07,CASSLSGTTGELFF	8.480e-09	5.449e-10
V27,CASSGQGREQYF	V07,CASSRARGSGNTIYF	8.479e-09	1.236e-02
V04,CASSQGRVGNSPLHF	V30,CAWSVARNTGELFF	8.478e-09	8.479e-03
V28,CASSLGTPETQYF	V20,CSARLAISYNEQFF	8.477e-09	1.619e-02
V27,CASSPAVSYEQYF	V03,CASSQAGGSNEKLFF	8.476e-09	1.835e-02
V06,CASSLGQGYTDTQYF	V05,CASRGRGGSYNEQFF	8.473e-09	1.176e-01
V05,CASSFTGGGDEKLFF	V05,CASSLAPTGVDTEAFF	8.470e-09	5.602e-02
V11,CASSLRGGGPDTQYF	V03,CASSQGTSGRNEQYF	8.470e-09	3.499e-02
V19,CASSLGLAGYEQYF	V04,CASSQVSSQETQYF	8.469e-09	2.718e-02
V03,CASSPRDTGELFF	V29,CSVDGAGNTEAFF	8.468e-09	2.116e-02
V18,CASSPPGQGSYNEQFF	V18,CASSPPRGGKNTEAFF	8.466e-09	4.007e-03
V06,CASSYTPGDNEQFF	V09,CASSVGTGGNSGNTIYF	8.465e-09	4.997e-12
V04,CASSLTSGQETQYF	V02,CASSEARGAGQPQHF	8.465e-09	1.358e-13
V29,CSVNQGGTGELFF	V06,CASHSSGNTIYF	8.464e-09	2.256e-18
V09,CASSVDGAGQPQHF	V12,CASSPGTSGSWSYEQYF	8.462e-09	2.251e-07
V05,CASSPALGYEQYF	V07,CASSQISNQPQHF	8.457e-09	1.085e-02
V06,CASSYSVGDTEAFF	V12,CASSLISDTQYF	8.456e-09	5.134e-02
V24,CATSEDRGYEQYF	V06,CASSEQGVGNSPLHF	8.454e-09	2.828e-02
V18,CASSPPGLDNEQFF	V04,CASSLLGDTQYF	8.454e-09	2.134e-02
V06,CASSPRGGGQPQHF	V19,CASGTGSYEQYF	8.452e-09	3.556e-02
V11,CASSFAGGTYNEQFF	V12,CASSFGRVNTGELFF	8.448e-09	2.770e-01
V12,CASSLGSGRDTQYF	V03,CASSPRQLTNTGELFF	8.447e-09	1.039e-06
V09,CASSVGSQSSYEQYF	V19,CASSISVYGYTF	8.447e-09	8.722e-18
V20,CSARDRDTHQPQHF	V18,CASSPPTGGNTGELFF	8.446e-09	1.599e-30
V20,CSAREGAGNQPQHF	V09,CASSPRDRVTEAFF	8.443e-09	9.469e-02
V02,CASRGQGAGGYTF	V10,CAISGSMNTEAFF	8.441e-09	1.003e-01
V05,CASSFLGGSEAFF	V07,CASSSTDRVNTEAFF	8.441e-09	2.868e-02
V19,CASSIRSAYEQYF	V19,CASSIRSTDTQYF	8.440e-09	1.277e-13
V11,CASSSGLAYNEQFF	V03,CASSQDGGEYEQYF	8.439e-09	2.651e-12
V07,CASSLYGGGSSYEQYF	V12,CASSFTREQYF	8.438e-09	6.209e-02
V05,CASSSSRDGNTEAFF	V05,CASSLDAGAKNIQYF	8.436e-09	7.393e-02
V20,CSARGPAGYEQYF	V05,CASSLASGSHEQYF	8.435e-09	3.311e-02
V06,CASSYDGLAKNIQYF	V03,CASSQDGGEYEQYF	8.433e-09	2.651e-12
V05,CASSLARGAGNQPQHF	V24,CATSDSRQGAQPQHF	8.432e-09	1.939e-02
V24,CATSEPSGSTDTQYF	V02,CASRERSGANVLTF	8.432e-09	5.259e-02
V05,CASSPSRNYGYTF	V07,CASSPRRAGDTQYF	8.430e-09	5.459e-02
V11,CASSLLTGTNTEAFF	V19,CASSGSNQPQHF	8.430e-09	4.566e-21
V30,CAWSRDRGVETQYF	V30,CAWSGHPNTEAFF	8.429e-09	5.688e-02
V05,CASSRTGGVDTQYF	V12,CASSLGQGTSNQPQHF	8.428e-09	5.077e-02
V12,CASSLGELYGYTF	V09,CASSASQGPYEQYF	8.428e-09	3.486e-02
V27,CASSLERVNTEAFF	V06,CASRLGGGNTGELFF	8.424e-09	8.252e-03
V05,CASSLNDGANYGYTF	V12,CASRRGEGTEAFF	8.422e-09	9.688e-08
V11,CASSPGAGEQYF	V12,CASGLEGNYGYTF	8.420e-09	7.048e-02
V06,CASSATSGISYEQYF	V19,CASSGLAGDTGELFF	8.417e-09	1.903e-02
V27,CASSLLADTYEQYF	V05,CASSLKLAGDNEQFF	8.416e-09	2.400e-02
V07,CASRRVSTDTQYF	V06,CASSYSTQTYEQYF	8.416e-09	4.529e-02
V27,CASSFSGFEKLFF	V09,CASSVAVGGETQYF	8.415e-09	5.026e-14
V25,CASSEGGQSYGYTF	V25,CASSASSGANVLTF	8.415e-09	6.542e-03
V05,CASSPWTGGADTQYF	V19,CASSSTAYGYTF	8.415e-09	1.583e-02
V28,CASTPGGASYEQYF	V06,CASTQPNQPQHF	8.414e-09	7.778e-02
V15,CATSRETGGADTQYF	V04,CASSRIQGGNQPQHF	8.411e-09	3.456e-02
V19,CASSIGPEQFF	V28,CASSPGRSSYEQYF	8.411e-09	2.846e-02
V07,CASSRSRDEQFF	V07,CASSFGVDSPLHF	8.406e-09	2.308e-02
V28,CASSLGTANTEAFF	V06,CASRAGRMNTEAFF	8.404e-09	8.099e-02
V02,CASSGRGGYNEQFF	V24,CATSDRGGPTDTQYF	8.401e-09	9.501e-03
V09,CASSVGTGVGNTIYF	V19,CASSPQVSTDTQYF	8.398e-09	3.259e-02
V06,CASSEASGGADTQYF	V06,CASSDSGGADTQYF	8.395e-09	7.983e-03
V07,CASSLRGGPDEQFF	V20,CSAPGQAETQYF	8.395e-09	8.303e-02
V05,CASSLVTEPYEQYF	V05,CASSITGTGEETQYF	8.392e-09	6.600e-03
V28,CASSSGAYNEQFF	V07,CASSLALAGTYNEQFF	8.390e-09	3.780e-30
V07,CASSLTTAETQYF	V11,CASSLRGYSNQPQHF	8.389e-09	8.333e-04
V19,CASSMGQGDEKLFF	V20,CSARRGQGDEKLFF	8.388e-09	1.828e-21
V09,CASSVASPDTQYF	V18,CASSPPTGGNTGELFF	8.384e-09	1.430e-11
V06,CASSYGYGNQPQHF	V12,CASSSYDEQYF	8.383e-09	1.475e-01
V20,CSARARSYNEQFF	V06,CASSSGDRSNQPQHF	8.382e-09	6.418e-02
V27,CASSLSGQDYGYTF	V27,CASSPGLALYNEQFF	8.380e-09	1.116e-02
V07,CASGDGSYEQYF	V03,CASSQHPGQSSGANVLTF	8.378e-09	1.611e-34
V24,CATSDSGLEKLFF	V28,CASSPPDRAQETQYF	8.378e-09	7.724e-02
V06,CASSAGGMNTEAFF	V06,CASSETANQPQHF	8.378e-09	3.125e-02
V07,CASSFTGFQETQYF	V05,CASSSGTGGLGYTF	8.378e-09	3.626e-03
V20,CSAPAGEGNQPQHF	V20,CSAPPGESNQPQHF	8.377e-09	8.575e-09
V06,CASRRDNYEQYF	V24,CATRRGDEAFF	8.377e-09	4.534e-10
V27,CASSPGPTYEQYF	V19,CASSPGQGYTEAFF	8.376e-09	2.312e-03
V20,CSASRTGATEAFF	V27,CASSLARGLYEQYF	8.375e-09	2.662e-02
V15,CATSNSGNTIYF	V30,CAWDRAGANVLTF	8.374e-09	1.669e-02
V03,CASSHRGAGETQYF	V06,CASRRQGSYEQYV	8.373e-09	3.881e-02
V27,CASSLSRPGELFF	V07,CASRGQPNSPLHF	8.372e-09	4.114e-02
V12,CASSSLAAYEQYF	V07,CASSGQEETQYF	8.372e-09	4.717e-02
V06,CASSSGGATDTQYF	V06,CASSDSTSGGADTQYF	8.371e-09	2.455e-03
V14,CASSPLGPGNTIYF	V06,CASSEGPWTEAFF	8.370e-09	8.971e-16
V30,CAWSVTSGVNEQFF	V09,CASSRGGTNEKLFF	8.370e-09	4.905e-02
V05,CASSFGQITGELFF	V05,CASSFPGSGNTIYF	8.370e-09	1.057e-02
V10,CASSEGGANYGYTF	V27,CASSLGGWTDTQYF	8.370e-09	4.865e-02
V20,CSARDGGGAYEQYF	V27,CASRTGYTDTQYF	8.368e-09	5.400e-02
V06,CASSYWTGDEKLFF	V20,CSAGGGLDTEAFF	8.368e-09	1.164e-01
V04,CASSQEGRGSGNTIYF	V02,CASSEGGQGNYGYTF	8.365e-09	2.958e-02
V07,CASSSTGSDTGELFF	V02,CASSEALRGEQFF	8.364e-09	2.318e-02
V07,CASSLASSSNQPQHF	V12,CASSLQGVDYGYTF	8.361e-09	6.042e-03
V06,CASSWGTGDQPQHF	V03,CASSQDGGEYGYTF	8.358e-09	6.643e-15
V02,CASSPLAGGQETQYF	V05,CASSYGQEETQYF	8.358e-09	6.088e-02
V27,CASSLTGGAGGYTF	V04,CASSQDRVAEAFF	8.356e-09	4.059e-03
V19,CASSIGGLLNEQFF	V15,CATSREEGDGYTF	8.355e-09	4.964e-10
V28,CASSFGRGTEAFF	V04,CASSLGTSGIYEQYF	8.353e-09	1.400e-01
V11,CASSPGQGPGNTIYF	V09,CASSVGSQSSYEQYF	8.352e-09	8.722e-18
V06,CASSYSGGEQFF	V04,CASSQEGGVSYEQYF	8.352e-09	7.807e-02
V04,CASSPQNTDTQYF	V07,CASSPGTRINEQFF	8.351e-09	1.911e-02
V05,CASSLNANEQFF	V19,CASSIVAGEQFF	8.350e-09	5.588e-02
V06,CASSYSGPPEKLFF	V02,CASNRGQGDEQYF	8.348e-09	3.042e-02
V11,CASSGTSGYEQYF	V04,CASSQVGQGVDEQYF	8.348e-09	6.438e-02
V05,CASSLTGIDQPQHF	V25,CASGGTEAFF	8.348e-09	3.712e-02
V20,CSARSLEQYF	V05,CASSLAEPSYEQYF	8.346e-09	6.031e-02
V07,CASSFDSGGYNEQFF	V27,CASSAGGSNQPQHF	8.346e-09	3.542e-02
V18,CASSPTQGNTGELFF	V06,CASSPRTGGRGYTF	8.344e-09	2.901e-03
V19,CASSPTGLETQYF	V07,CASSYQGEETQYF	8.342e-09	7.410e-02
V02,CASSLAGTDTQYF	V28,CASRVGSTEAFF	8.339e-09	1.577e-11
V09,CASSVDGRGPEAFF	V29,CSVGIGNTIYF	8.336e-09	2.569e-02
V12,CASSFEGIGGYTF	V04,CASSQVGQTQYF	8.333e-09	9.372e-03
V14,CASSGLAGQETQYF	V02,CASSEARGAGQPQHF	8.330e-09	8.627e-12
V04,CASSQVLGDNQPQHF	V05,CASSLVAGGVTEAFF	8.327e-09	6.733e-02
V03,CASSQGRESYEQYF	V19,CASSIGTGWTEAFF	8.323e-09	9.771e-02
V11,CASSLEGDGYTF	V06,CASRSGPHNEQFF	8.322e-09	1.043e-09
V07,CASSLGPLSYEQYF	V06,CASSGQGTTNEKLFF	8.321e-09	1.188e-01
V12,CASRGEGTEAFF	V11,CASSLGDTNTEAFF	8.319e-09	4.635e-02
V12,CASSPTSNEQFF	V11,CASSFGQMNTEAFF	8.319e-09	3.249e-18
V10,CAISPGTGNEQYF	V07,CASSLPGLNNEQFF	8.318e-09	2.209e-02
V28,CASRGRPEAFF	V09,CASSAAGRGNSPLHF	8.317e-09	5.859e-11
V29,CSVQTGDEQYF	V06,CASSYSPQGGYEQYF	8.317e-09	3.970e-13
V03,CASSLQGADTEAFF	V20,CSAQGNTEAFF	8.316e-09	2.955e-02
V11,CASSLEQGLTEAFF	V14,CASSPRTGGEKLFF	8.315e-09	9.482e-08
V05,CASSLAGGWDYGYTF	V06,CASSLGTGGGYGYTF	8.312e-09	4.112e-02
V28,CASSFQNYEQYF	V05,CASSLAGTGEETQYF	8.309e-09	7.131e-27
V02,CASSRLNSNQPQHF	V12,CASSSGGSSGNTIYF	8.308e-09	3.289e-08
V06,CASRGTESSYNSPLHF	V06,CASSYATVNTEAFF	8.306e-09	1.510e-02
V12,CASSLLLAGTDTQYF	V11,CASSQGPEAFF	8.306e-09	7.294e-02
V06,CASSEEAGGNGYTF	V05,CASSLGGGRDNEQFF	8.305e-09	1.571e-09
V07,CASSLDRPETQYF	V27,CASSPQGNYEQYF	8.305e-09	5.701e-02
V30,CAWSVEGRQPQHF	V20,CSALLQETQYF	8.302e-09	5.238e-02
V20,CSAREREYEQYF	V06,CASSGTSGSTDTQYF	8.296e-09	1.930e-02
V06,CASSYVSEKLFF	V07,CASSPRDRSSYEQYF	8.296e-09	4.568e-02
V05,CASSLAGGYEQYV	V28,CASSLGGYEQYV	8.295e-09	6.485e-02
V07,CASSRDRGVNQPQHF	V12,CASSPGQGSRYGYTF	8.291e-09	3.949e-02
V14,CASSQSPGGIQYF	V29,CSVGTGGTNEKLFF	8.290e-09	3.067e-25
V11,CASSPGQGPGNTIYF	V03,CASSQEQGRNQPQHF	8.285e-09	9.649e-11
V06,CASSLRTGANTEAFF	V02,CASSEGTLNTEAFF	8.283e-09	2.812e-02
V02,CASSDRGNTIYF	V07,CASSLQGYGYTF	8.282e-09	8.780e-04
V07,CASSFWAGYEQYF	V20,CSARVGGNSGNTIYF	8.281e-09	7.410e-02
V24,CATRGQGATGELFF	V14,CASSLAGMNTEAFF	8.278e-09	1.436e-21
V09,CASSVRTGELFF	V10,CATSTGDSNQPQHF	8.277e-09	4.301e-08
V05,CASSLDPGEDTEAFF	V03,CASSQGGTGSYGYTF	8.275e-09	5.450e-02
V28,CASSLTSGGQETQYF	V30,CAWSEAGHTEAFF	8.275e-09	6.679e-21
V18,CASSPRGADEQYF	V18,CASSPPWGQETQYF	8.275e-09	2.668e-02
V06,CASSYSGGYEQYV	V05,CASSLDSYEQYV	8.274e-09	8.557e-03
V19,CASSGTVGNQPQHF	V06,CASRTGRQETQYF	8.273e-09	6.963e-02
V20,CSATPGGGTYEQYF	V02,CASREGSEKLFF	8.272e-09	6.509e-02
V02,CASSRDHNEKLFF	V27,CASSLSSTNEQFF	8.272e-09	8.399e-02
V03,CASSQGTSGDYNEQFF	V21,CASSPRDSSYEQYF	8.272e-09	1.903e-02
V04,CASSPGTGVYEQYF	V06,CASSPTRATNEKLFF	8.272e-09	1.282e-01
V07,CASSLDGIYGYTF	V18,CASSPSGQPNQPQHF	8.270e-09	1.398e-02
V28,CASSQTGFGYTF	V07,CASSLYRADTQYF	8.270e-09	2.370e-02
V19,CASSMGQLTDTQYF	V27,CASSFSNYGYTF	8.268e-09	6.985e-02
V07,CASSPSGTGGGYTF	V06,CASSTQGGNTEAFF	8.263e-09	2.880e-02
V03,CASSQGRVGTEAFF	V05,CASSPQENTEAFF	8.261e-09	1.536e-05
V20,CSARGGTSGLSYEQYF	V28,CASSPTGNQPQHF	8.260e-09	2.354e-17
V06,CASRFTGDSYEQYF	V06,CASSYRGQGGTGELFF	8.259e-09	5.615e-03
V06,CASSQGSYEQYV	V05,CASSLGTGAYEQYV	8.258e-09	5.773e-02
V20,CSARDETGNGYTF	V20,CSARDGTGNGYTF	8.258e-09	3.678e-08
V09,CASSARDGKTYEQYF	V29,CSVVIGNYGYTF	8.257e-09	5.505e-04
V09,CASSVGGGAPYEQYF	V02,CASSEARGPTGELFF	8.256e-09	1.954e-02
V05,CASSLEGYEQYV	V06,CASSYSGGYEQYV	8.256e-09	7.863e-02
V06,CATTWGVDTEAFF	V12,CASSLNYANQPQHF	8.254e-09	1.298e-02
V27,CASKDRARTEAFF	V27,CASSLGQASSYEQYF	8.252e-09	5.806e-07
V04,CASSQGTSGGAGEQFF	V19,CASSNRVDYGYTF	8.247e-09	1.313e-02
V12,CASSLYPEKLFF	V06,CASSAATYEQYF	8.244e-09	2.901e-02
V06,CASSTTGDSGNTIYF	V03,CASRQGGEKLFF	8.241e-09	7.075e-03
V06,CASSGAGAYEQYF	V07,CASSPSGGAYTGELFF	8.237e-09	1.449e-02
V05,CASSLEGQGAAEAFF	V07,CASSLRERSEQYF	8.236e-09	1.120e-03
V28,CASRGRPEAFF	V02,CASTLGNQPQHF	8.233e-09	1.096e-18
V18,CASSPGPGPNYGYTF	V03,CASSHSGPDTQYF	8.228e-09	1.961e-03
V07,CASKQKTAYEQYF	V07,CASNLGQAYEQYF	8.227e-09	1.699e-07
V06,CASSERLGTDTQYF	V20,CSARDLGQGYEQYF	8.225e-09	6.855e-03
V06,CASSLPGAGETQYF	V09,CASSVDPGAGANVLTF	8.223e-09	5.377e-02
V10,CASSESAPSTDTQYF	V29,CSGGEDTEAFF	8.223e-09	1.171e-01
V19,CASKGTGAYEQYF	V05,CASSLVVQPYEQYF	8.222e-09	1.239e-07
V05,CASTRTGENTEAFF	V05,CASSLMVGDTEAFF	8.218e-09	4.755e-02
V04,CASSQDLVATDTQYF	V07,CASSLVWPEAFF	8.216e-09	7.483e-02
V07,CASSRERGQPQHF	V12,CASSLGLALNEQFF	8.216e-09	7.410e-02
V07,CASSFRTGYNEQFF	V05,CASSLAGEYEQYF	8.214e-09	9.088e-02
V20,CSALGSGSYNEQFF	V20,CSARVGQPSYEQYF	8.212e-09	4.687e-02
V02,CASRRDTNYGYTF	V09,CASSVEQGRTDTQYF	8.212e-09	3.032e-15
V03,CASSQVVDEQFF	V03,CASSRTGDEQFF	8.209e-09	4.031e-02
V20,CSARERGRPYEQYF	V18,CASSPPTGDTEAFF	8.209e-09	2.376e-02
V04,CASSQDGTSGSDEQYF	V05,CASSPDRGLAGELFF	8.206e-09	5.556e-03
V02,CASSEGGRRSNQPQHF	V06,CASPGTANTGELFF	8.206e-09	4.148e-17
V07,CASSLGYSSTDTQYF	V20,CSARDPRGLTDTQYF	8.202e-09	1.154e-01
V25,CASSEGGYNSPLHF	V03,CASSQGRDSGNTIYF	8.202e-09	9.657e-03
V06,CASSRNRESNQPQHF	V04,CASSQTPGQGSSYNSPLHF	8.197e-09	4.000e-09
V06,CASSPTRVETQYF	V06,CASSQVVNTEAFF	8.196e-09	3.486e-02
V18,CASSPRRELPYEQYF	V30,CAWTTQETQYF	8.196e-09	5.834e-02
V20,CSARGSSGGRETQYF	V07,CASSPTGLQETQYF	8.195e-09	1.302e-21
V09,CASSALEDTQYF	V03,CASSHLKETQYF	8.191e-09	6.924e-02
V07,CASSPSGTEETQYF	V05,CASSLTGEGNEQFF	8.191e-09	2.227e-02
V20,CSAAGTGVTYEQYF	V09,CASSVSGTGPYEQYF	8.187e-09	1.035e-02
V11,CASSSGGTYEQYF	V07,CASRSQGYEQYF	8.184e-09	4.941e-02
V07,CASSFLGVNEQFF	V20,CSARPGLGYEQYF	8.184e-09	7.931e-02
V05,CASSQDSGSGANVLTF	V07,CASSQDSGSGANVLTF	8.182e-09	1.180e-01
V05,CASSLAGMNYGYTF	V03,CASSQGDRGIYEQYF	8.181e-09	1.066e-01
V07,CASSLALAGAYNEQFF	V05,CASSFWGRDTQYF	8.177e-09	1.162e-13
V12,CASSFAGHPNYGYTF	V07,CASSLQSGLNQPQHF	8.176e-09	2.923e-15
V05,CASSRTGINEKLFF	V05,CASSLGLAGGSYNEQFF	8.175e-09	2.542e-02
V11,CASSSTGPYGYTF	V11,CASSSTGYYGYTF	8.173e-09	3.825e-12
V03,CASSQVGQGDGYTF	V20,CSARVPGHYEQYF	8.170e-09	9.642e-03
V12,CASSLQQGGTEAFF	V05,CASSFPPNEKLFF	8.169e-09	7.796e-03
V04,CASSQDIATNEKLFF	V28,CASRGTSNYGYTF	8.167e-09	8.989e-02
V06,CASSYFRGSGYTF	V04,CASSQDGRGDNEQFF	8.167e-09	4.254e-02
V03,CASSQGGLGYGYTF	V05,CASSFLSGGAYNEQFF	8.167e-09	9.522e-02
V28,CASSLWAANYGYTF	V09,CASSVSREQFF	8.165e-09	6.985e-02
V09,CASSARTGELFF	V27,CASSLSGLTGELFF	8.165e-09	6.404e-14
V07,CASSSRQGYEKLFF	V18,CASSPRQGAGQPQHF	8.164e-09	1.227e-02
V24,CATSERTSGRSTDTQYF	V04,CASSQASGQTYEQYF	8.163e-09	4.438e-10
V06,CASSLQGARNEQYF	V12,CASRQQGYEQYF	8.163e-09	6.565e-03
V11,CASRGNTGELFF	V13,CASSRTSTDTQYF	8.163e-09	6.377e-02
V05,CASAAANEQFF	V06,CASSELRGAGELFF	8.162e-09	2.754e-03
V20,CSARDRAGAGNEQFF	V12,CASSFRNQPQHF	8.161e-09	1.771e-18
V05,CASSLPGQGLSYEQYF	V06,CASSYLGQGKNIQYF	8.159e-09	4.532e-02
V28,CASSFRTPYEQYF	V28,CASSLAGSYNEQFF	8.158e-09	6.860e-02
V06,CASSPRTASGANVLTF	V10,CAISEGEGEKLFF	8.158e-09	7.820e-03
V06,CASRLDRNYGYTF	V05,CASSFPGEDTQYF	8.158e-09	8.468e-13
V06,CASSSLSGGSYEQYF	V05,CASSPDRLTDTQYF	8.154e-09	5.014e-02
V20,CSAGDRSNSPLHF	V06,CASSYVGGTNQPQHF	8.151e-09	5.688e-02
V20,CSAPDRGQETQYF	V06,CASSYSAGGADTQYF	8.151e-09	4.046e-07
V11,CASSWGTGTGELFF	V04,CASSQTRQGYGYTF	8.150e-09	2.227e-02
V30,CAWSVNGRNTIYF	V02,CASSDQGAGYEQYF	8.148e-09	1.856e-16
V06,CASSDRGLKTQYF	V20,CSARDRVVNTEAFF	8.147e-09	3.060e-20
V06,CASSGGQLQETQYF	V09,CASSVGPGANEKLFF	8.143e-09	1.371e-02
V04,CASSQALAAYNEQFF	V19,CASSITGVGYTF	8.143e-09	6.146e-02
V19,CASRDRGRGETQYF	V28,CASSFPTGANYGYTF	8.141e-09	3.471e-09
V09,CASSVGGTGGKYGYTF	V20,CSAQREYNEQFF	8.138e-09	1.239e-21
V06,CASSEGLAGSYEQYV	V05,CASSLAGYEQYV	8.136e-09	2.157e-02
V27,CASNRQGPNTEAFF	V12,CASSPGQNEQYF	8.136e-09	4.624e-10
V06,CASTRTGGRQPQHF	V15,CATSRDKGFNQPQHF	8.132e-09	1.164e-06
V12,CASSFGLNTGELFF	V06,CASSYYGSSYNEQFF	8.130e-09	3.140e-02
V15,CATSSRGGGETQYF	V15,CATSRDKGLNQPQHF	8.128e-09	9.731e-09
V12,CASGLGDRLNTEAFF	V06,CASSPVGNEQFF	8.128e-09	4.131e-02
V10,CAISELAGGQETQYF	V29,CSVASSGYNEQFF	8.128e-09	1.007e-01
V07,CASSSGLAGRDEQFF	V06,CASSDQGRGGYTF	8.128e-09	2.432e-02
V24,CATSSDSNYGYTF	V03,CASSQGVRSYEQYF	8.128e-09	6.495e-02
V20,CSASAGARNTEAFF	V02,CASSDSAQPQHF	8.128e-09	4.153e-02
V20,CSARDGGGNTEAFF	V10,CAISATGEAFF	8.127e-09	6.990e-02
V19,CASTKQGAGQPQHF	V02,CASSEARGAGQPQHF	8.127e-09	2.058e-20
V07,CASSGRTGSSGNTIYF	V07,CASSSVGGADTQYF	8.126e-09	1.332e-02
V30,CAWSGDRNNQPQHF	V09,CASTEGALGANVLTF	8.125e-09	7.026e-04
V20,CSARRDRYSNQPQHF	V07,CASSLKVMNTEAFF	8.124e-09	1.632e-01
V05,CASSLGGTNSPLHF	V04,CASSQDGEGYTF	8.123e-09	1.291e-01
V04,CASSQVGDYYGYTF	V30,CAWSVQYTEAFF	8.122e-09	3.468e-02
V06,CASSEQGSYEQYV	V06,CASSEVGYEQYV	8.121e-09	5.791e-03
V05,CASSLEGTGKNIQYF	V30,CAWRKGGAGNTIYF	8.120e-09	1.721e-04
V03,CASSQDTPYEQYF	V05,CASSSTGTGDTEAFF	8.115e-09	3.027e-02
V09,CASSVDLRGTEAFF	V06,CASSYSSLAGGQETQYF	8.114e-09	7.474e-03
V07,CASSLALWGDTQYF	V10,CAISESLQGSYGYTF	8.113e-09	1.543e-03
V07,CASSSREANTDTQYF	V04,CASSQGGGGPQETQYF	8.108e-09	3.718e-06
V04,CASSQDSASTDTQYF	V06,CASSPGETDTQYF	8.107e-09	3.018e-02
V15,CATSRGGLAGETQYF	V06,CASSYLDGGYGYTF	8.106e-09	3.125e-02
V25,CASSEWTDTQYF	V20,CSARDNPDTQYF	8.105e-09	1.107e-02
V12,CASSSRQGDQPQHF	V03,CASSQGQGFSGNTIYF	8.105e-09	2.079e-02
V05,CASSWDRAGELFF	V05,CASSSASGGSYNEQFF	8.103e-09	5.773e-02
V20,CSARGGQGNNEQFF	V06,CASSYPGGARTEAFF	8.103e-09	2.560e-02
V04,CASSQVIDYEQYF	V05,CASSWGGPETQYF	8.103e-09	4.098e-02
V06,CATGTYEQYF	V07,CASSTTVYEQYF	8.099e-09	1.157e-02
V06,CASSSGSTDTQYF	V06,CASSDSSGSYNEQFF	8.098e-09	1.059e-01
V20,CSASPGFMNTEAFF	V02,CASSENQGSQPQHF	8.097e-09	2.461e-18
V09,CASSPLAGGQETQYF	V04,CASSRGGSEAFF	8.096e-09	4.686e-02
V05,CASSREGRTDTQYF	V20,CSASLANEQFF	8.096e-09	5.846e-02
V29,CSVDSQGEAFF	V03,CASRGGGTDTQYF	8.095e-09	6.174e-03
V07,CASSSGPRETQYF	V29,CSVGHTNTGELFF	8.095e-09	1.149e-06
V06,CASSEFQGTEAFF	V04,CASSQELANYNEQFF	8.091e-09	7.410e-02
V11,CASSPRQGVNTEAFF	V12,CASSLSGEGYTF	8.090e-09	7.708e-02
V30,CAWRRDGYTF	V27,CASSLRSNEQFF	8.089e-09	4.548e-03
V18,CASSPPKGEQYF	V07,CASSPPVSYEQYF	8.085e-09	4.655e-02
V12,CASSFSGLPYEQYF	V20,CSARGGGVQETQYF	8.085e-09	1.976e-02
V06,CASRSRDSYGYTF	V07,CASSPDASSGNTIYF	8.084e-09	1.751e-02
V15,CATSRGFGYTF	V06,CASSYSQGAYEQYV	8.083e-09	1.265e-01
V06,CASSWGTGDQPQHF	V05,CASSLRGGQRTDTQYF	8.081e-09	2.517e-13
V06,CASSRNRESNQPQHF	V20,CSARDLGGGGDTQYF	8.080e-09	1.494e-11
V05,CASSLGTGDNTEAFF	V03,CASSQVSGGGTDTQYF	8.079e-09	1.165e-01
V28,CASSLWGEQFF	V07,CASSPDPTDTQYF	8.078e-09	5.713e-02
V05,CASSLAGDQNIQYF	V06,CASNLAGDYEQYF	8.072e-09	7.712e-02
V18,CASSPPGPGYNEQFF	V06,CASSYSRRASSYEQYF	8.071e-09	4.687e-02
V05,CASSPRDSRSYEQYF	V02,CASSLGANYGYTF	8.068e-09	5.345e-02
V10,CAISESGGGAEAFF	V07,CASSLSLGETQYF	8.067e-09	3.384e-12
V06,CASTGQGGNEQFF	V20,CSARDRLAGGGGELFF	8.066e-09	1.751e-02
V06,CASDRGNTGELFF	V05,CASSLKGQGGSPLHF	8.066e-09	1.566e-14
V07,CASSSQGPGTEAFF	V05,CASSWTGGGGANVLTF	8.063e-09	1.362e-15
V12,CASGTTGELFF	V19,CASSKQDNEQFF	8.059e-09	2.418e-02
V07,CASSLTSGGLSSYEQYF	V12,CASSLAGQGGGYTF	8.057e-09	7.263e-02
V07,CASSPTGLQETQYF	V09,CASSPDRNYGYTF	8.057e-09	1.257e-10
V06,CASSYSPDQPQHF	V10,CASSDSGSNQPQHF	8.056e-09	1.223e-02
V05,CASSLVARNNEQFF	V05,CASSAGPSYEQYF	8.055e-09	1.316e-01
V05,CASSLGASGGANEQFF	V20,CSARALDEQYF	8.053e-09	4.084e-02
V10,CASSEIGGYEQYF	V18,CASSPPGTRYGYTF	8.053e-09	2.463e-02
V10,CASSDRGEAFF	V30,CAWTGQRNSPLHF	8.051e-09	4.687e-02
V06,CASTGGLGQPQHF	V12,CASSLGAGGGYGYTF	8.048e-09	1.635e-02
V28,CASSLRTDSNQPQHF	V20,CSARDAGSSGNTIYF	8.047e-09	6.892e-02
V02,CASRQNTDTQYF	V06,CASSEGLAGFYNEQFF	8.047e-09	6.333e-02
V30,CAWSVGARNQPQHF	V11,CASSLDQGGSSSYNEQFF	8.046e-09	4.940e-14
V07,CASSLTGGTDEQYF	V19,CASSIGTSGGYNEQFF	8.045e-09	9.477e-02
V07,CASSPGAANTEAFF	V09,CASRPLSSYNEQFF	8.045e-09	1.690e-19
V07,CASSLDRSYEQYV	V02,CASRGDSYEQYV	8.045e-09	3.326e-02
V30,CAWKQGTYEQYF	V06,CASSYSRPSSGNTIYF	8.038e-09	3.609e-18
V05,CASSLRGVGTDTQYF	V06,CASSYSRPSSGNTIYF	8.033e-09	1.509e-23
V05,CASSLNLEQYF	V05,CASSLMSDYGYTF	8.033e-09	2.054e-02
V02,CASKDRGDTQYF	V02,CASSGPANEKLFF	8.033e-09	3.249e-02
V28,CASSFQNYEQYF	V05,CASSLAGTSEETQYF	8.031e-09	3.384e-22
V05,CASSLLSRANTEAFF	V20,CSATHRGVNTEAFF	8.025e-09	4.687e-02
V12,CASTGGATNEKLFF	V05,CASSLDRGGSGELFF	8.022e-09	2.828e-02
V28,CASSSVPNEQFF	V05,CASSLRTTGETQYF	8.022e-09	2.013e-02
V02,CASSGQGLYGYTF	V20,CSASQGGGTDTQYF	8.020e-09	1.787e-02
V06,CASSETSGGQETQYF	V06,CASSYSGGATDTQYF	8.017e-09	4.321e-02
V07,CASSLGRTVYNEQFF	V05,CASRSEYEQYF	8.015e-09	6.509e-02
V30,CAWSVFRGTEAFF	V05,CASSLLRGTYNEQFF	8.015e-09	8.720e-02
V02,CASRGAAYEQYF	V02,CASSEARGAGQPQHF	8.014e-09	3.455e-17
V05,CASSLAGQSRYNEQFF	V03,CASSQEERYGYTF	8.011e-09	4.240e-02
V03,CASSQMSYEQYF	V05,CASRRGSYEQYF	8.010e-09	2.009e-03
V03,CASSQDPTGAKNIQYF	V05,CASGRGSQETQYF	8.009e-09	4.516e-02
V27,CASRSGGSSYNEQFF	V06,CASRPGLAGGGEQFF	8.009e-09	4.532e-02
V07,CASSPTGLQETQYF	V05,CASSLDASGYTF	8.006e-09	3.710e-15
V14,CASSHYQETQYF	V04,CASSHGRLNTEAFF	8.006e-09	2.955e-02
V10,CAISGRTGGTDTQYF	V06,CASKTLAKNIQYF	8.005e-09	1.386e-03
V14,CASSQGGLAGNEQFF	V19,CASSINRDRNQPQHF	8.005e-09	1.619e-04
V04,CASSRGTSGGAQETQYF	V04,CASSQEAGPNEQFF	8.002e-09	8.907e-03
V07,CASSLVWDQETQYF	V07,CASSLAWGSTDTQYF	8.001e-09	2.009e-11
V06,CASSYGDSGNTIYF	V07,CASSLVGPPNSPLHF	8.000e-09	4.619e-17
V20,CSARRQPGTDTQYF	V06,CASRTGGSGANVLTF	7.999e-09	5.832e-15
V07,CSCKQEPAYEQYF	V07,CVSKQKPAYEQYF	7.998e-09	1.207e-04
V07,CACKQEPAYEQYF	V07,CSCKQEPAYEQYF	7.998e-09	1.207e-04
V07,CASSLLISNTGELFF	V07,CASSSDRWSYEQYF	7.997e-09	3.422e-02
V06,CASRTTDNYGYTF	V06,CASRTSGRNNEQFF	7.994e-09	5.304e-02
V20,CSARPSGRAGELFF	V27,CASSWDRGSNQPQHF	7.993e-09	2.870e-02
V18,CASSPQGISSGNTIYF	V07,CASSLGQTEQYF	7.990e-09	7.810e-02
V07,CACKQEPAYEQYF	V07,CASRQGPAYEQYF	7.989e-09	1.207e-04
V07,CACKQEPAYEQYF	V07,CASKQGPAYEQYF	7.989e-09	1.207e-04
V20,CSAERAGSTDTQYF	V12,CASSPREYNEQFF	7.988e-09	1.501e-01
V27,CASSPGGPDTQYF	V05,CASSLRGPTNTEAFF	7.988e-09	5.146e-02
V07,CASSPGQRYGYTF	V03,CASSQGGGNNQPQHF	7.987e-09	1.124e-15
V02,CASSARERETQYF	V18,CASSPPGQGQYF	7.985e-09	3.635e-03
V07,CASSLGLSLYEQYF	V02,CASSSTNQPQHF	7.982e-09	1.984e-02
V24,CATSPATNEKLFF	V06,CASSAPGYTEAFF	7.981e-09	1.496e-01
V05,CASSSQAHYGYTF	V27,CASNRQGPNTEAFF	7.976e-09	1.895e-16
V27,CASSTTVSYEQYF	V05,CASSQTSGVYNEQFF	7.975e-09	8.474e-02
V09,CASSVSGGPQETQYF	V19,CATRTAYEQYF	7.975e-09	6.963e-02
V05,CASSPLTGSNTEAFF	V12,CASKTTDTQYF	7.975e-09	1.064e-01
V27,CASSLSRRNYGYTF	V19,CASSPTQNTEAFF	7.975e-09	5.029e-26
V30,CAWSVGDRGRSPLHF	V14,CASSQAGARQPQHF	7.975e-09	1.378e-06
V04,CASSPGTGDTEAFF	V24,CATSDDSNQPQHF	7.974e-09	1.794e-02
V11,CASSFSGDNSPLHF	V10,CAISEGQDTDTQYF	7.973e-09	2.538e-18
V05,CASSFGTGSYEQYV	V04,CASSQGQGYEQYV	7.973e-09	4.179e-02
V07,CASSVGQGSNQPQHF	V02,CASSERQGYYEQYF	7.971e-09	9.955e-02
V19,CASSIQFSGNTIYF	V19,CASSTSASTDTQYF	7.968e-09	6.509e-02
V28,CASSSPGGHEQYF	V28,CASSLGTGPPYEQYF	7.967e-09	2.916e-04
V19,CASSMGRDQPQHF	V20,CSARDRVVNTEAFF	7.966e-09	4.313e-21
V19,CASSIGGARAFF	V20,CSARDLGEGNTEAFF	7.966e-09	6.121e-02
V07,CASGQGNQPQHF	V07,CSSGQGNQPQHF	7.966e-09	8.307e-02
V07,CASSLAWTAQETQYF	V05,CASSSDHTGELFF	7.963e-09	1.082e-02
V05,CASSFQGEDTGELFF	V10,CAIGGGNSPLHF	7.962e-09	5.329e-02
V06,CASSPGTSGRAGELFF	V02,CASSGGTTYEQYF	7.962e-09	7.731e-02
V07,CASSLEGGRNTIYF	V13,CASSLAGGSDTQYF	7.962e-09	5.089e-02
V18,CASSPPRVRETQYF	V07,CASSLTQGDSPLHF	7.961e-09	4.516e-02
V06,CASSYEASSGNTIYF	V20,CSALGVEQYF	7.957e-09	1.072e-02
V07,CASSLTPGAYNEQFF	V12,CASSLTGTGNTIYF	7.957e-09	1.417e-09
V12,CASSLSGVETQYF	V05,CASSLRGLGTDTQYF	7.956e-09	4.833e-30
V05,CASSSPSGNEQFF	V05,CASSRGGSDTEAFF	7.955e-09	2.716e-02
V28,CASSRDRVTEAFF	V20,CSALRLAGGPNEQFF	7.954e-09	2.325e-20
V30,CAWSVGLAGGYNEQFF	V04,CASSHTSGSTDTQYF	7.952e-09	8.572e-03
V06,CASTERGQETQYF	V15,CATSRDRVGAFF	7.949e-09	1.902e-02
V06,CASSPDRGGNQPQHF	V06,CASRQRDSYEQYF	7.948e-09	5.424e-19
V20,CSASGQTMNTEAFF	V07,CASSHDRGQPQHF	7.945e-09	1.534e-05
V05,CASSAGTVTYEQYF	V07,CASSTGQAETQYF	7.944e-09	1.264e-02
V07,CASSRGRGAQETQYF	V12,CASSFGAESNQPQHF	7.940e-09	5.568e-02
V02,CASSRQGSVTEAFF	V03,CASSQEGGPNEKLFF	7.937e-09	2.397e-02
V06,CASSSLLGSSYNEQFF	V11,CASSLVQGVNEKLFF	7.933e-09	4.905e-02
V05,CASSLADSSNQPQHF	V12,CASSLAGTEKLFF	7.931e-09	2.124e-12
V19,CASSILAGIYNEQFF	V05,CASSLPRAADTQYF	7.929e-09	1.073e-01
V07,CASSLPVTGELFF	V12,CASTRDSFYEQYF	7.929e-09	1.523e-02
V06,CASGAGHTDTQYF	V06,CASSRQQNQPQHF	7.927e-09	2.903e-12
V11,CASSPEQGYEQYF	V07,CASSAAGAGANVLTF	7.927e-09	4.862e-02
V28,CASSSGTVKETQYF	V28,CASSPGQTYEQYF	7.927e-09	1.340e-07
V03,CASSQEGRPGYTF	V11,CASSLDSGVYNEQFF	7.925e-09	8.557e-03
V06,CASSYSLAGGETQYF	V12,CASSFLGEKLFF	7.925e-09	2.883e-03
V20,CSALTSGRADEQFF	V07,CASSLIDNQPQHF	7.924e-09	2.242e-22
V06,CASSWGEDTQYF	V05,CASSGTGLSNEKLFF	7.920e-09	1.395e-03
V07,CASSLRDLNEQFF	V06,CASSVPSGSSYEQYF	7.916e-09	5.248e-02
V06,CASSEEGLSNQPQHF	V06,CASSRTGKETQYF	7.916e-09	2.806e-11
V27,CASRREDYGYTF	V02,CASSEARGAGQPQHF	7.914e-09	3.160e-12
V05,CASSSGQIATNEKLFF	V07,CASSLGWTVYEQYF	7.913e-09	2.038e-02
V05,CASSPEGVEAFF	V02,CASSEDFNSPLHF	7.912e-09	5.580e-02
V12,CASTRGTYEQYF	V05,CASSRQGADEQFF	7.912e-09	1.998e-03
V07,CASSLGASSYEQYV	V05,CASSLGQGAYEQYV	7.909e-09	1.602e-01
V05,CASSLVVSPYEQYF	V18,CASSLGQKETQYF	7.907e-09	9.790e-16
V13,CASSHQETQYF	V06,CASSRTDYYGYTF	7.907e-09	7.514e-02
V06,CASSYSSSGGDTEAFF	V06,CASRPGTDYGYTF	7.904e-09	1.352e-15
V30,CAWSKDRSYEQYF	V06,CASSDLGDQPQHF	7.903e-09	3.443e-02
V28,CASSPGLPNEKLFF	V07,CASSLEVRGNYGYTF	7.902e-09	5.093e-02
V05,CASSIDRANYGYTF	V27,CASRQGAGTEAFF	7.900e-09	8.058e-03
V24,CATSVQGNTEAFF	V29,CSVGRGDSYEQYF	7.900e-09	6.802e-02
V28,CATSTGELFF	V09,CASSVILGGEQFF	7.899e-09	3.429e-10
V18,CASSPLPMNTEAFF	V05,CASSWTGVNSPLHF	7.897e-09	2.162e-02
V04,CASSQTGTNEKLFF	V05,CASSLGGHETQYF	7.895e-09	9.728e-02
V12,CASSLAGTEKLFF	V18,CASSPKQGYEQYF	7.894e-09	7.732e-13
V12,CASSYTGGQPQHF	V06,CASSYSGYFYEQYF	7.892e-09	1.200e-02
V19,CASSTPGLAYEQYF	V02,CASSVDRVNTEAFF	7.890e-09	2.986e-14
V20,CSARDRRGQETQYF	V20,CSARDRVVNTEAFF	7.889e-09	1.858e-39
V03,CASSQEPGPIAKNIQYF	V02,CASSEARGAGQPQHF	7.889e-09	1.837e-22
V07,CASSFASSYNSPLHF	V03,CASSQLGREAFF	7.883e-09	8.536e-02
V20,CSARLGIYEQYF	V02,CASRTGTGQPQHF	7.879e-09	2.764e-02
V03,CASSPGSSSGNTIYF	V05,CASSQPADTQYF	7.873e-09	3.880e-03
V25,CASSPPGTGGETQYF	V24,CATSDPDRYQETQYF	7.873e-09	2.313e-10
V27,CASSSQGRGYGYTF	V05,CASSHGYEQFF	7.870e-09	4.808e-02
V07,CASSLPGGINYGYTF	V11,CASSPGGGPTDTQYF	7.869e-09	5.031e-13
V20,CSATGTGTYGYTF	V12,CASSTEDTQYF	7.869e-09	3.323e-02
V10,CAISELSSYNEQFF	V07,CASSSDRGPQETQYF	7.868e-09	2.229e-02
V06,CASRNRVNYGYTF	V05,CASSLGQGATYGYTF	7.868e-09	1.451e-01
V03,CASSQDGAYEQYF	V18,CASSPGLVSYEQYF	7.866e-09	6.289e-07
V06,CASTRDRGNYGYTF	V06,CASSYAGLGTEAFF	7.863e-09	3.872e-02
V20,CSARGSGTNQPQHF	V03,CASSPWTSGDYNEQFF	7.863e-09	9.910e-03
V27,CASSPRQGSNYGYTF	V04,CASSQNGNTIYF	7.863e-09	7.462e-02
V12,CASSFQYEQYF	V07,CASSFFGANVLTF	7.862e-09	5.539e-12
V05,CASSLSPTNYGYTF	V07,CASSRRYSGANVLTF	7.861e-09	1.330e-02
V28,CASSFGQDYEQYF	V02,CASRQEDYGYTF	7.858e-09	2.504e-13
V09,CASSVGGRRNEKLFF	V14,CASSQGRENSPLHF	7.858e-09	4.887e-27
V18,CASSPDGQGRYGYTF	V05,CASSSYGANYGYTF	7.852e-09	1.328e-12
V19,CASSIVGSQPQHF	V12,CASSLASADTQYF	7.849e-09	7.984e-02
V06,CASSQGPSSYNSPLHF	V19,CASSQTSGSSYEQYF	7.849e-09	6.209e-02
V07,CASSYYRGQETQYF	V28,CASKDSNTEAFF	7.846e-09	4.121e-02
V18,CASSPPGRDEQFF	V18,CASSPQNNEQFF	7.845e-09	8.131e-02
V20,CSARLAGGQETQYF	V06,CASSDSSGGADTQYF	7.845e-09	9.285e-02
V05,CASSLGTDSYEQYV	V05,CASSLDSYEQYV	7.840e-09	4.419e-03
V20,CSATLGGSSYEQYF	V30,CAWQGGSNQPQHF	7.839e-09	2.057e-02
V12,CASSFSGRADEQFF	V27,CASSSIDSYNEQFF	7.834e-09	4.722e-02
V14,CASSQGLQPQHF	V29,CSVGQGHNQPQHF	7.830e-09	6.992e-02
V05,CASSPLGGHEQFF	V05,CASSLGLPAYEQYF	7.829e-09	4.956e-02
V07,CASSSRESSYNEQFF	V06,CASRHRDRNYGYTF	7.829e-09	1.060e-02
V07,CASSSDSYYEQYF	V04,CASSQDRLNEQFF	7.826e-09	1.093e-01
V20,CSARDDPNQPQHF	V20,CSARDRVVNTEAFF	7.821e-09	3.432e-15
V20,CSARDRTGQETQYF	V30,CAWSVDGAEAFF	7.820e-09	6.869e-04
V09,CASSVGAGVSYNEQFF	V30,CAWRISGANVLTF	7.819e-09	5.290e-02
V02,CASSGWNTGELFF	V20,CSAVGAKNIQYF	7.819e-09	8.610e-02
V14,CASSQRTGRNTEAFF	V09,CASSVTDSGNTIYF	7.816e-09	3.569e-20
V20,CSARDRDTHQPQHF	V04,CASSQGGSGNTIYF	7.814e-09	2.569e-14
V11,CASSLDRGAGEKLFF	V10,CAISSGVTGELFF	7.814e-09	6.729e-02
V06,CASSEGAGGGEKLFF	V06,CASRAGTGGDYGYTF	7.814e-09	9.344e-03
V09,CASSVDDGTEAFF	V10,CAISEYREGTEAFF	7.813e-09	8.536e-02
V10,CAISESRGGDEKLFF	V11,CASSSRTGSTGELFF	7.813e-09	2.244e-02
V28,CASSLRGQYNEQFF	V12,CASSPLAGVPDTQYF	7.811e-09	6.960e-03
V05,CASSLALTGGGETQYF	V19,CASSVGQGGETQYF	7.810e-09	2.227e-02
V29,CSVGSAGGSYNEQFF	V06,CASSYSRPSSGNTIYF	7.807e-09	6.436e-17
V24,CATSDWADGPYEQYF	V07,CASSLEEYSTYEQYF	7.805e-09	4.687e-02
V30,CAWTSGANTGELFF	V05,CASSHRQGPYEQYF	7.804e-09	5.460e-02
V05,CASSLRSVTGELFF	V05,CASSLVPESYGYTF	7.799e-09	5.556e-03
V19,CASSIDEQPQHF	V28,CASSSAAEAFF	7.796e-09	4.201e-06
V07,CASSIGLAGTYEQYF	V04,CASSQDQGIGGYTF	7.796e-09	5.573e-03
V06,CASSDTSGGANEQFF	V06,CASSDSTSGGADTQYF	7.795e-09	3.380e-02
V06,CASSYSGLAGGTGELFF	V20,CSGGVNTEAFF	7.792e-09	2.162e-02
V14,CASSPGRNTGELFF	V03,CASSQVGTGRGYGYTF	7.790e-09	2.345e-11
V07,CASSPQGNTQYF	V06,CASSEGPYYEQYF	7.789e-09	1.180e-01
V11,CASSLTGGESPLHF	V07,CASSLVGSGDTQYF	7.789e-09	1.082e-02
V04,CASSQVGAGGTYEQYF	V07,CASSLVGGGVQETQYF	7.788e-09	1.400e-02
V29,CSVESADGYTF	V30,CAWSRGLAVSYEQYF	7.785e-09	7.393e-02
V05,CASSPRDRGGYEQYF	V20,CSAARGSNQPQHF	7.785e-09	4.357e-02
V05,CASSFGRSTEAFF	V05,CASSLFQGANTGELFF	7.784e-09	2.528e-02
V05,CASSFLTDYGYTF	V07,CASSLGGTGNYEQYF	7.779e-09	7.273e-02
V06,CASSYSSGGGSPLHF	V12,CASGLRGYEQYF	7.774e-09	1.078e-02
V06,CASSYRQFNTEAFF	V09,CASSVDRGPGNTIYF	7.774e-09	3.192e-02
V07,CASSWGQSSYEQYF	V07,CASSLVERDTQYF	7.771e-09	1.229e-02
V05,CASSEGTIYEQYF	V28,CASRPGLSTDTQYF	7.770e-09	4.995e-02
V19,CASGTGGNQPQHF	V27,CASSLAGGGNTIYF	7.769e-09	1.335e-01
V06,CASSEAGGHTDTQYF	V10,CAISPGTGGYEQYF	7.769e-09	2.209e-02
V05,CASSLTTGGRETQYF	V12,CASSFPTDTQYF	7.769e-09	8.149e-03
V06,CASSDSSTDTQYF	V06,CASSGTSGSTDTQYF	7.768e-09	2.641e-02
V07,CASRQGPAYEQYF	V07,CASRQGQAYEQYF	7.765e-09	9.911e-06
V07,CASKQRPAYEQYF	V07,CASRQGQAYEQYF	7.765e-09	9.911e-06
V20,CSAPGARNEQFF	V07,CASRSPGNTIYF	7.765e-09	1.236e-02
V11,CASSLADGELFF	V20,CSARDFDSNQPQHF	7.765e-09	4.436e-02
V06,CASSPGQINSPLHF	V07,CASSLARVSEQYF	7.765e-09	7.294e-02
V06,CASSDGVSGNTIYF	V06,CASSDGSSGNTIYF	7.760e-09	3.330e-07
V06,CASSYSIPGTPNTEAFF	V12,CASREGQNYGYTF	7.759e-09	4.000e-09
V05,CASSEGLAGNEQFF	V07,CASSQTGSYEQYF	7.757e-09	5.537e-03
V07,CASSLAPGQGFNEQFF	V12,CASGRQGYEQYF	7.755e-09	2.857e-02
V18,CASSPFDSSNQPQHF	V06,CASTQDRGGNQPQHF	7.754e-09	6.509e-02
V20,CSARLAGDTGELFF	V06,CASSETSGSTDTQYF	7.753e-09	4.707e-03
V28,CASSLTSGGQETQYF	V18,CASSPGLGETQYF	7.752e-09	3.384e-16
V09,CASSGQGAYEQYF	V19,CASSFRQGGNQPQHF	7.750e-09	5.379e-06
V27,CASSLRGGANTEAFF	V12,CASRGTGENTEAFF	7.750e-09	3.525e-02
V27,CASTGSTDTQYF	V06,CASTEYSNQPQHF	7.740e-09	4.009e-02
V07,CASSLAGPPNSPLHF	V03,CASSRGRGYTF	7.736e-09	9.499e-19
V20,CSAPGRSGNTIYF	V11,CASSPGQGDTEAFF	7.735e-09	5.014e-02
V29,CSVAGTNTDTQYF	V15,CATSRDKGAYEQYF	7.734e-09	6.587e-02
V03,CASSQGRVGTEAFF	V28,CASSLRQGVSGNTIYF	7.733e-09	3.860e-04
V06,CASSYSPQGGYEQYF	V05,CASSLESPNYGYTF	7.732e-09	5.615e-27
V05,CASSFPGEDTQYF	V20,CSARAQGADNQPQHF	7.731e-09	2.923e-15
V19,CASSIRSAYEQYF	V12,CASSLGPNTEAFF	7.729e-09	2.273e-26
V10,CASRLAGANEQFF	V07,CASSLGGPTSYEQYF	7.727e-09	2.645e-02
V07,CASSLIGGFTDTQYF	V11,CASSLTGKLFF	7.721e-09	3.450e-02
V05,CASSFGRTGELFF	V27,CASSYRVGEKLFF	7.721e-09	7.450e-02
V02,CASSVDRKETQYF	V05,CASSLAGTSEETQYF	7.720e-09	2.227e-10
V06,CASSDGTSGGADTQYF	V06,CASSDSSGGTDTQYF	7.718e-09	4.516e-02
V03,CASSQFLGNTIYF	V25,CASSPTGGDSPLHF	7.715e-09	4.119e-07
V10,CASSESGHRNQPQHF	V27,CASSWQGYTDTQYF	7.715e-09	2.615e-08
V27,CASGVREETQYF	V29,CSATRGGNTEAFF	7.714e-09	9.728e-03
V07,CASSLVGSSNYGYTF	V07,CASSLVIGGTDTQYF	7.713e-09	5.590e-02
V12,CASSLFTGGNQPQHF	V14,CASSQGRENSPLHF	7.713e-09	4.634e-05
V28,CASSLPQGSGANVLTF	V18,CASSLAEETQYF	7.706e-09	3.929e-02
V07,CASSLSSGSAYEQYF	V20,CSVADSYEQYF	7.704e-09	6.739e-02
V14,CASSQSTRTEAFF	V11,CASSLGDRDNEKLFF	7.704e-09	2.882e-12
V05,CASSPYSGGSTDTQYF	V12,CASSPRSDTEAFF	7.704e-09	1.466e-02
V27,CASRRGLAGGRTGELFF	V06,CASSWDRGADTQYF	7.704e-09	6.146e-02
V20,CSARDRTSSGNTIYF	V20,CSAPDRGQETQYF	7.703e-09	1.012e-11
V19,CASIGDSKYSNQPQHF	V20,CSARDRVGKETQYF	7.703e-09	1.186e-03
V12,CASSQRNTEAFF	V04,CASSPSRDTEAFF	7.699e-09	4.646e-03
V06,CASSEAPTGGTEAFF	V02,CASRGVTDTQYF	7.695e-09	6.977e-02
V06,CASSRGQASTDTQYF	V07,CASSPGQVYSPLHF	7.689e-09	4.289e-02
V06,CASRQGDEKLFF	V18,CASSPRGDTEAFF	7.688e-09	3.910e-02
V20,CSAGRGDHNEQFF	V04,CASSQRGAGEQYF	7.686e-09	2.577e-03
V29,CSVDPGQGNEKLFF	V06,CASSTGLAGIYNEQFF	7.684e-09	1.180e-02
V05,CASSIGGGETQYF	V20,CSARVRAGANVLTF	7.684e-09	8.800e-03
V07,CASSSPPGGYEQYF	V07,CASSLFPDYNEQFF	7.683e-09	2.397e-02
V19,CASSPDRSSYNEQFF	V12,CASSLAGTETQYF	7.683e-09	1.592e-14
V07,CASSPLRGSNQPQHF	V05,CASSLDVATNEKLFF	7.682e-09	4.021e-10
V02,CASKRDSNYGYTF	V27,CASSLTGTAYEQYF	7.679e-09	9.009e-05
V07,CASSPGQGGIDTQYF	V07,CASSLVETQPQHF	7.675e-09	7.002e-02
V27,CASSFSRGNEQFF	V05,CASSLGGPHNEQFF	7.675e-09	5.411e-02
V07,CASSLGDGGLYEQYF	V07,CASSWDNTEAFF	7.673e-09	4.767e-04
V12,CASSPQGTNEKLFF	V05,CASSLIGENTEAFF	7.672e-09	5.556e-02
V09,CASSVAQGLDLTDTQYF	V09,CASSVSGRPQETQYF	7.670e-09	1.619e-03
V06,CASSDGTGGNEQFF	V06,CASSEDSSGANVLTF	7.670e-09	2.511e-02
V06,CASSSPGQTYGYTF	V06,CASKGRDTGELFF	7.669e-09	8.656e-02
V28,CASSLPGQGADTQYF	V18,CASSPPTGTYEQYF	7.667e-09	9.210e-02
V27,CASSSGLAGASYNEQFF	V06,CASGWGGTDTQYF	7.666e-09	3.881e-02
V06,CASSRTSRETQYF	V02,CASSENQGSQPQHF	7.664e-09	1.163e-10
V03,CASSQTWEQYF	V05,CASSLRGLGTDTQYF	7.664e-09	2.983e-28
V20,CSARWGPDTQYF	V06,CASSPGLAGVSTDTQYF	7.663e-09	2.210e-02
V09,CASSVVPSSGNTIYF	V02,CASSETGGVYGYTF	7.663e-09	1.096e-01
V09,CASSVAQGGNSPLHF	V11,CASSLGVGTDTQYF	7.663e-09	4.217e-02
V18,CASSDTGGNQPQHF	V30,CAWSVAGGLNEQFF	7.662e-09	9.436e-03
V18,CASSPDRKNTEAFF	V05,CASSLVVQPYEQYF	7.659e-09	4.897e-15
V05,CASSQGQPSYEQYF	V27,CASTDRGNEQFF	7.659e-09	2.792e-02
V06,CASSSSGSSTDTQYF	V06,CASSADRGGQPQHF	7.657e-09	3.993e-02
V05,CASSLTGIAKNIQYF	V02,CASSVTGGYTEAFF	7.656e-09	4.133e-02
V05,CASSSTGFRETQYF	V29,CSVARIMNTEAFF	7.655e-09	1.465e-01
V02,CASSEAQGGEQYF	V06,CASSAPGLNTEAFF	7.654e-09	5.349e-02
V20,CSARGEEGYTF	V07,CASSSRAGANTEAFF	7.652e-09	1.128e-01
V07,CASSGTGAGANVLTF	V29,CSVDGGVEAFF	7.651e-09	3.902e-02
V20,CSAREGLAQETQYF	V20,CSARVGLAQETQYF	7.651e-09	4.107e-14
V06,CASRPGSGYGYTF	V07,CASSLDPQGNYGYTF	7.651e-09	5.556e-03
V07,CASSSARADTQYF	V07,CASSLKGGLEQYF	7.651e-09	6.765e-02
V07,CASSARVGTEAFF	V20,CSARDGGDNSPLHF	7.649e-09	4.803e-02
V12,CASSWTSGNTIYF	V06,CASTQGWNTEAFF	7.648e-09	1.240e-01
V27,CASSFKGGTYEQYF	V05,CASSVPGGETQYF	7.644e-09	5.077e-02
V20,CSARADGYTEAFF	V02,CASSVRTGSYEQYF	7.643e-09	4.319e-03
V02,CASSERQGIYGYTF	V29,CSVDQGEAFF	7.641e-09	4.949e-02
V20,CSAGGGGNQPQHF	V19,CASSILAGGVNEQFF	7.640e-09	5.157e-02
V05,CASSPRTVSNYGYTF	V27,CASSSGFGTEAFF	7.639e-09	5.014e-02
V07,CASSRRGGELFF	V18,CASSPSGGSYGYTF	7.639e-09	3.924e-02
V07,CASSYGTGSNQPQHF	V20,CSANPPSYNEQFF	7.639e-09	5.533e-03
V07,CASSLGSGPGTEAFF	V12,CASSPRLEQFF	7.638e-09	2.920e-02
V07,CASSSEPGQGYEQYF	V13,CASSLTSGGYEQYF	7.633e-09	4.632e-02
V10,CAISDAGDTGELFF	V19,CASSIGGKKLFF	7.632e-09	2.672e-18
V05,CASSQGNSYEQYF	V27,CASSLSRDREKLFF	7.630e-09	6.325e-02
V20,CSARNRDYGYTF	V18,CASSPSAAGNTIYF	7.630e-09	5.667e-12
V18,CASSPLAGDNNEQFF	V20,CSAREPSGAYEQYF	7.628e-09	8.891e-02
V04,CASSQVQGEQYF	V27,CASSLIGQSNQPQHF	7.627e-09	5.985e-03
V18,CASSPTRGNEQFF	V07,CASSLIRVTDTQYF	7.627e-09	4.779e-03
V20,CSARPSGGGTGELFF	V14,CASSQAGMNTEAFF	7.626e-09	1.041e-19
V05,CASSLGQGAFNEKLFF	V02,CASSVRYTEAFF	7.625e-09	3.391e-03
V05,CASRPTGGSEAFF	V05,CASSFAQGYEQYF	7.625e-09	6.134e-02
V29,CSVRDGQETQYF	V30,CAWSRDSGSGNTIYF	7.622e-09	5.873e-17
V07,CASSPLGGSGYTF	V27,CASSLVLGELFF	7.621e-09	4.094e-04
V03,CASSQTGTGEQYF	V05,CASSPGGAGTYEQYF	7.621e-09	1.990e-02
V05,CASSLVGQGVTDTQYF	V28,CASSLTASGANVLTF	7.620e-09	4.326e-03
V12,CASSSGVTYEQYF	V06,CASSYSRDTNTEAFF	7.619e-09	2.718e-02
V20,CSARGDRGYEKLFF	V07,CASSLVGPPNSPLHF	7.617e-09	1.686e-19
V07,CASSLGNPGETQYF	V28,CASSLLGGVTEAFF	7.617e-09	1.095e-02
V25,CASSGTGRGTEAFF	V06,CASRPGPHTEAFF	7.617e-09	1.440e-17
V06,CASSFRRENTEAFF	V29,CSVVSGVYGYTF	7.612e-09	4.007e-03
V07,CASSSAGTNYNEQFF	V19,CASSWTSGSTDTQYF	7.612e-09	5.518e-02
V20,CSAKQGASYEQYF	V12,CASSRRQGYEQYF	7.611e-09	1.044e-02
V27,CASSLRTGGYEQYF	V09,CASSGGTGTDTQYF	7.611e-09	4.224e-02
V20,CSARDLRGGDTEAFF	V19,CASSIDNQETQYF	7.607e-09	7.257e-02
V18,CASSPPTESYGYTF	V12,CASSLSGVETQYF	7.604e-09	1.159e-15
V06,CASSYSRGYEQYV	V05,CASSLGGSYEQYV	7.604e-09	5.195e-02
V29,CSVVGRGNTIYF	V19,CASKGGGSGANVLTF	7.603e-09	6.008e-04
V20,CSARDRRYQETQYF	V29,CSGDRGRGTEAFF	7.600e-09	1.061e-01
V06,CASRIRVYSNQPQHF	V19,CASSISVYGYTF	7.600e-09	2.912e-11
V06,CASSQTTNYGYTF	V06,CASSKGTSGYNEQFF	7.599e-09	2.363e-03
V20,CSARDRQGDGYTF	V02,CASSTTDSNQPQHF	7.597e-09	3.387e-02
V07,CASSLSPSGNTGELFF	V02,CASRDRVGYTF	7.596e-09	5.463e-02
V07,CASSLKASGANVLTF	V06,CASSGGGYSYEQYF	7.594e-09	2.337e-02
V05,CASSRGGQGQETQYF	V04,CASRTGLAGGNEQFF	7.594e-09	9.955e-06
V06,CASSYPTGGTNEKLFF	V07,CASSLSKGGYGYTF	7.593e-09	2.006e-02
V27,CASSLGGGLGEQYF	V07,CASSGDRGDTQYF	7.592e-09	4.911e-02
V30,CAWSGQGRNTIYF	V20,CSASPTDYEQYF	7.591e-09	4.694e-02
V06,CASSRTETGELFF	V20,CSGGGQQETQYF	7.589e-09	3.768e-02
V07,CASSLRSSYNSPLHF	V20,CSAREGAYGYTF	7.589e-09	1.268e-01
V19,CASSMIGETQYF	V29,CSVPGPSYGYTF	7.588e-09	3.226e-02
V19,CASSLFNQPQHF	V05,CASSLVPDSNYGYTF	7.583e-09	9.884e-03
V02,CASSGGRGGTGELFF	V28,CASSSGLATDTQYF	7.582e-09	5.610e-02
V29,CSARPGSTDTQYF	V19,CASSIGGSNQETQYF	7.580e-09	2.714e-02
V12,CASSLLGGRGYTF	V20,CSARVPQGGNQPQHF	7.579e-09	4.808e-02
V14,CASSQNRGQETQYF	V07,CASSLGASGSRTDTQYF	7.579e-09	1.128e-07
V06,CASSDGGATGELFF	V06,CASSSGGATDTQYF	7.579e-09	6.213e-03
V28,CASSSGGSGEQYF	V12,CASTLGLAGEETQYF	7.578e-09	1.079e-02
V02,CASRGEVNTEAFF	V18,CASSPTGLAYEQYF	7.571e-09	8.762e-02
V07,CASSLAGSGGYTF	V12,CASSDTGGSYNEQFF	7.571e-09	1.071e-16
V24,CATSDPDRGTDTQYF	V07,CASSPRRSSYNEQFF	7.570e-09	5.066e-02
V05,CASSWGQPNQPQHF	V28,CASSLTGGLYGYTF	7.570e-09	9.189e-02
V18,CASSPGGPQETQYF	V27,CASSSGYGNTIYF	7.569e-09	3.545e-02
V05,CASSPGPVNTEAFF	V05,CASSLGTGSAYEQYF	7.569e-09	1.230e-01
V05,CASSPGASGELFF	V03,CASSQVSSNTEAFF	7.564e-09	6.731e-03
V02,CASSEDTSTNEKLFF	V02,CASSGDTSTNEKLFF	7.564e-09	4.188e-06
V05,CASSRDGDNYGYTF	V20,CSARRTSGRQETQYF	7.563e-09	9.785e-02
V15,CATSRVGEGNQPQHF	V05,CASSLQGNSGANVLTF	7.561e-09	6.613e-02
V29,CSVGQGGTEAFF	V29,CSVAGTVTDTQYF	7.558e-09	1.224e-02
V11,CASSLERSETQYF	V15,CATSRVSGYNEQFF	7.557e-09	1.976e-02
V24,CATSDALTYEQYF	V27,CASSLWGTNYGYTF	7.552e-09	4.472e-03
V07,CASSLALWGDTQYF	V06,CASSASTGGGNTIYF	7.552e-09	1.543e-03
V09,CASSVASSSYEQYF	V10,CAIKAATNEKLFF	7.552e-09	9.885e-19
V02,CASSRLNSNQPQHF	V20,CSAIGTSGRISYNEQFF	7.551e-09	6.590e-13
V05,CASSLPLGEQFF	V06,CASSYSPSGRADTQYF	7.550e-09	1.438e-02
V06,CASSERTYEQYF	V06,CASRTGSNTGELFF	7.546e-09	1.108e-01
V28,CASSFLPDTQYF	V12,CASSFGQSNYGYTF	7.543e-09	3.121e-02
V05,CASSLGGQGIDTQYF	V20,CSARNRDYGYTF	7.542e-09	1.388e-11
V05,CASSLLGGTYEQYF	V09,CASSPPGLAGQDTQYF	7.542e-09	6.683e-20
V06,CASSRQGYNSPLHF	V05,CASSLWGDSGNTIYF	7.541e-09	1.187e-01
V14,CASSQAPQETQYF	V11,CASSLDQGGSSSYNEQFF	7.540e-09	1.328e-12
V06,CASSSRGMGTDTQYF	V20,CSATPDEAFF	7.539e-09	3.173e-08
V15,CATSREAGGTYEQYF	V07,CASSLAGVNEQYF	7.536e-09	3.047e-02
V10,CAIRGDGSNQPQHF	V05,CASSRDPQETQYF	7.535e-09	6.886e-02
V07,CASSLVGTVNTGELFF	V04,CASSQDQGREQFF	7.533e-09	3.546e-02
V05,CASSWSGSTEAFF	V28,CASRTTGNQPQHF	7.533e-09	3.042e-02
V19,CASSPRGSEKLFF	V12,CASSLGLPGANVLTF	7.531e-09	3.939e-02
V24,CATSDRSGSYNEQFF	V07,CASSYHSYEQYF	7.530e-09	2.152e-02
V06,CASSYSWTGVSYEQYF	V18,CASSPDYNQPQHF	7.529e-09	1.205e-02
V07,CASSRNSGSSYNEQFF	V04,CASSQAPYQPQHF	7.529e-09	1.063e-01
V09,CASSVDGAGQPQHF	V04,CASSQGVANEKLFF	7.528e-09	8.364e-08
V11,CASSLYPSYEQYF	V07,CASSLVRLSYEQYF	7.527e-09	9.670e-03
V06,CASSYQELETQYF	V15,CATSREDRKETQYF	7.525e-09	3.852e-08
V05,CASSRQGAAETQYF	V02,CASSENQGSQPQHF	7.523e-09	1.494e-11
V04,CASSQERPNTGELFF	V28,CASSPGGEDQPQHF	7.520e-09	1.265e-02
V06,CASSSGQGPTYEQYF	V19,CASSIVEGSEAFF	7.520e-09	8.087e-02
V06,CASSESGDSSYEQYF	V30,CAWSRDRGQETQYF	7.515e-09	1.954e-02
V06,CASSPRGGRGYTF	V28,CASSEQGTGNTIYF	7.514e-09	7.171e-02
V02,CASSVGGNIQYF	V28,CASSLLLGSYEQYF	7.513e-09	1.296e-02
V04,CASSQVDREDYGYTF	V07,CASSLIGGDTGELFF	7.510e-09	5.343e-02
V07,CASSPGQRYGYTF	V27,CASSLDQETQYF	7.510e-09	2.978e-16
V29,CSVWDNEQFF	V12,CASSLAGTETQYF	7.509e-09	4.381e-16
V05,CASSSLAGAPDTQYF	V04,CASSQKTGTTEAFF	7.509e-09	6.089e-02
V03,CASSQSNTDTQYF	V07,CASSKDRGGTGELFF	7.508e-09	4.349e-02
V15,CATSRLGSYEQYF	V28,CASNGQPQHF	7.508e-09	1.610e-02
V09,CASSEGLAETYEQYF	V03,CASSRRLAGDYEQYF	7.507e-09	5.083e-03
V09,CASSAGRISGNTIYF	V09,CASSPGRISGNTIYF	7.504e-09	1.625e-07
V20,CSASNNQETQYF	V04,CASSQAEGTNEKLFF	7.500e-09	1.611e-03
V06,CASSSPGGYSNQPQHF	V06,CASSYSSSGGDTEAFF	7.497e-09	7.864e-23
V15,CATSRQGYNSPLHF	V14,CASSDRGSYGYTF	7.494e-09	1.044e-20
V28,CASSFLDSSYNEQFF	V05,CASSLEVRGSYGYTF	7.494e-09	2.430e-02
V03,CASSQEGVYEQYF	V24,CATSDRTVPTGELFF	7.494e-09	6.225e-15
V05,CASSSGDRNTGELFF	V06,CASSYSVGRTEAFF	7.489e-09	1.094e-01
V06,CASSQGSYEQYV	V18,CASSPGQGYEQYV	7.488e-09	1.186e-01
V05,CASSLGVEETQYF	V05,CASSLESPNYGYTF	7.485e-09	1.018e-15
V05,CASSLGGATQYF	V15,CATSRLGTGNTEAFF	7.485e-09	1.219e-01
V19,CASSRENTEAFF	V11,CASSLDGDQPQHF	7.484e-09	3.422e-02
V11,CASSLDQGGSSSYNEQFF	V02,CASSDPGTYNEQFF	7.484e-09	6.563e-11
V06,CASSYSGTYSGNTIYF	V19,CASSTPTSGSSYEQYF	7.482e-09	3.344e-02
V06,CASRTGATNYGYTF	V06,CASSYLRGGSSYEQYF	7.480e-09	1.471e-02
V06,CASSYADSGNTIYF	V28,CASSSPTVSGNTIYF	7.478e-09	2.429e-01
V05,CASSFETPNYGYTF	V20,CSARDRVVNTEAFF	7.477e-09	1.151e-21
V19,CASSIPGLNTEAFF	V28,CASSSSPLNYGYTF	7.477e-09	5.659e-13
V05,CASSLGYRGSYNEQFF	V05,CASSLEQFNTEAFF	7.477e-09	1.218e-05
V30,CAWSGTSGYYEQYF	V30,CAWSRDSGSGNTIYF	7.476e-09	1.058e-09
V27,CASSPRQGLGTEAFF	V10,CAISEDSYQPQHF	7.476e-09	3.968e-02
V09,CASSGQGAYEQYF	V05,CASSLQGINQPQHF	7.476e-09	2.528e-08
V18,CASSPKGGGNQPQHF	V12,CASSLSGLDTQYF	7.474e-09	1.619e-02
V30,CAWSPTREAFF	V04,CASSQELLAGRTGELFF	7.473e-09	1.281e-11
V05,CASSPSLANYGYTF	V19,CASSIGLRYNEQFF	7.471e-09	6.093e-02
V02,CASSEGGRRSNQPQHF	V19,CASSISVYGYTF	7.470e-09	7.838e-33
V04,CASSQDRTSDTQYF	V19,CATAGGSTDTQYF	7.470e-09	8.557e-03
V07,CASSLDSSSPLHF	V12,CASSFASRETQYF	7.470e-09	1.076e-01
V28,CALQRGTEAFF	V28,CASSLSGGREKLFF	7.469e-09	3.406e-03
V05,CASSLRTGVNEQFF	V05,CASSLGQGIQYF	7.469e-09	3.628e-02
V07,CASSLELVQETQYF	V24,CATSRGPDTQYF	7.467e-09	1.140e-02
V15,CATSRDRGPADTQYF	V11,CASSYGGEQFF	7.466e-09	6.985e-15
V12,CASSAGQGYGYTF	V11,CASSLDQGGSSSYNEQFF	7.465e-09	6.443e-08
V07,CASSLVTGGRTEAFF	V13,CASSESSYEQYF	7.461e-09	3.563e-02
V19,CASSTLAGRSYEQYF	V05,CASSFSPSETQYF	7.460e-09	4.791e-02
V27,CASSRTGFYGYTF	V12,CASTRTGEAFF	7.457e-09	5.626e-02
V06,CASSYGGASNEQFF	V07,CASSVNNSPLHF	7.453e-09	3.610e-02
V04,CASSPGTLSTDTQYF	V10,CAISDRQGSTDTQYF	7.453e-09	1.754e-02
V09,CASSVGTSPGNEQFF	V28,CASSGSSGTYEQYF	7.452e-09	2.071e-02
V07,CASSLALAGSYNEQFF	V05,CASSFWGRDTQYF	7.452e-09	1.162e-13
V19,CASSSDRSSYNEQFF	V19,CASSADRSSYNEQFF	7.449e-09	1.906e-06
V10,CASSGQNYGYTF	V20,CSALDRENTGELFF	7.449e-09	4.212e-02
V06,CASSPYPDTQYF	V20,CSAPQVSTDTQYF	7.447e-09	1.165e-01
V18,CASSPMANTEAFF	V06,CASNPTGSNQPQHF	7.446e-09	3.208e-12
V12,CASGLGGLDTEAFF	V12,CASSSGTGHNSPLHF	7.446e-09	3.481e-02
V06,CASSDRDTGELFF	V06,CASSERGGTDTQYF	7.444e-09	1.625e-01
V09,CASSLGQGKETQYF	V12,CASTPGTANTGELFF	7.443e-09	7.723e-02
V18,CASSRGLSYEQYF	V28,CASSLFKETQYF	7.441e-09	8.850e-03
V20,CSASPGQGNQPQHF	V05,CASSRTITDTQYF	7.440e-09	1.832e-02
V06,CASSEASGGATDTQYF	V06,CASSDSSGGADTQYF	7.439e-09	7.881e-02
V06,CASSGGQGTDTQYF	V07,CASSLQSSPLHF	7.438e-09	2.488e-02
V05,CASSLAQAADTQYF	V18,CASSPLTENEQYF	7.434e-09	1.298e-02
V04,CASSQGQGSDTQYF	V12,CASREGPYNEQFF	7.434e-09	5.376e-02
V07,CASSSGPYNQPQHF	V27,CASRRTGSTDTQYF	7.433e-09	2.569e-02
V11,CASSPRLAGDEQYF	V07,CASSPDLYGYTF	7.429e-09	4.985e-02
V20,CSARAGLAGGNEQFF	V12,CASSSDSHQPQHF	7.427e-09	2.187e-02
V12,CASSLFRDSNQPQHF	V20,CSARDNTGELFF	7.426e-09	1.086e-13
V06,CASTRDRLYGYTF	V30,CAWSTGTGKNIQYF	7.425e-09	2.446e-02
V29,CSVRDGQETQYF	V09,CASSVGSLGNTEAFF	7.422e-09	5.873e-17
V10,CAISEGPLSGNTIYF	V04,CASSQGTVATNEKLFF	7.418e-09	2.984e-08
V27,CASSSGTGGVETQYF	V12,CASSLPQGNNEQFF	7.417e-09	4.541e-04
V09,CASGVSGNTIYF	V09,CASSVEANYEQYF	7.413e-09	5.264e-02
V07,CASSLDGYNSPLHF	V09,CASSVGPDRDYEQYF	7.413e-09	3.976e-24
V30,CAWSPGQGVGQPQHF	V30,CAWSRLGTNEKLFF	7.413e-09	3.676e-03
V12,CASSSPGQGNTGELFF	V20,CSASSLAGVQETQYF	7.413e-09	2.164e-02
V20,CSARGGTSGLSYEQYF	V11,CASTDRSSYNEQFF	7.411e-09	1.523e-11
V06,CASSYREGQPQHF	V06,CASRTGGSGANVLTF	7.410e-09	1.881e-14
V20,CSAPRGGVTEAFF	V20,CSARGTSGNTGELFF	7.407e-09	6.209e-02
V30,CAWSGLGSRTDTQYF	V09,CASSVAFYGYTF	7.404e-09	3.750e-03
V05,CASSLQGAVEKLFF	V15,CATSRQGYNSPLHF	7.403e-09	7.312e-23
V20,CSASGGWGETQYF	V09,CASSDSGRSTDTQYF	7.403e-09	1.336e-02
V09,CASSVDVNSYEQYF	V06,CASSETGYYGYTF	7.400e-09	1.551e-11
V07,CASSLSPNGYTF	V27,CASRRTDNQPQHF	7.395e-09	1.025e-02
V20,CRGGGGDYGYTF	V28,CASSLRGSYGYTF	7.393e-09	1.218e-10
V24,CATSVGGRETQYF	V07,CASSLSLAQETQYF	7.392e-09	1.232e-02
V18,CASSPQGYGANVLTF	V09,CASSVGFMNTEAFF	7.388e-09	5.098e-03
V07,CASSFRDRGIYEQYF	V06,CASTPGGAYNEQFF	7.388e-09	8.543e-03
V06,CASSYSSAGVSYEQYF	V05,CASSLGGPGTQYF	7.387e-09	1.829e-02
V24,CATTQGTGELFF	V05,CASSPWGTYEQYF	7.385e-09	5.210e-02
V07,CASSLATGWGTEAFF	V06,CASSFGGADTQYF	7.385e-09	8.781e-02
V04,CASSQALDYEQYF	V12,CASSPSVDEQFF	7.385e-09	4.532e-02
V10,CAISEGTTNEQFF	V05,CASSLGGGRDNEQFF	7.384e-09	8.269e-07
V05,CASSLQGAQTEAFF	V05,CASSLDVGEETQYF	7.380e-09	3.203e-02
V20,CSARDRDTHQPQHF	V11,CASSLDQGGTSSYNEQFF	7.379e-09	2.407e-26
V27,CASSLSGKNTEAFF	V30,CAWRLAGTTGELFF	7.379e-09	1.282e-01
V05,CASSAGTGSYSNQPQHF	V03,CASSQDGGEYEQYF	7.379e-09	2.651e-12
V12,CASSRAGGPYEQYF	V12,CASSPLVNEQFF	7.379e-09	5.542e-02
V27,CASSLGDRGYEQYF	V05,CASSWTGGGGANVLTF	7.378e-09	1.479e-13
V27,CASSLGGVTEAFF	V11,CASSPGGYQPQHF	7.378e-09	1.689e-02
V14,CASSPDSYGYTF	V06,CASSPRGRTNEKLFF	7.376e-09	1.948e-02
V12,CASRGTGTEAFF	V07,CASSSGREQFF	7.371e-09	4.673e-02
V07,CASSLDGTGSQPQHF	V05,CASSLGPGGTYEQYF	7.370e-09	5.131e-02
V19,CASSIGGGISYEQYF	V06,CASSLWTGTYEQYF	7.369e-09	1.054e-02
V02,CASRQGGVNTEAFF	V24,CATSVAGDTEAFF	7.368e-09	3.450e-02
V02,CASRATGGNQPQHF	V07,CASSFHEQFF	7.368e-09	1.266e-01
V07,CASSFDRGYNEQFF	V06,CASSYSSGLASYEQYF	7.366e-09	1.338e-02
V06,CASSYSTGPGYTF	V28,CASSLGQGFQPQHF	7.364e-09	1.089e-01
V02,CASSEVVTGELFF	V11,CASSPGGGPTDTQYF	7.363e-09	3.371e-17
V18,CASSPDGQGRYGYTF	V03,CASSLGRGYEQYF	7.362e-09	7.327e-07
V06,CASSDWTGGRTEAFF	V06,CASSFGLLNTEAFF	7.361e-09	1.063e-01
V11,CASSSPPGELFF	V27,CASSLQGMGQPQHF	7.359e-09	4.762e-02
V05,CASSLEWNTGELFF	V05,CASSWGQGLTDTQYF	7.359e-09	1.099e-01
V20,CSASAGNGYTF	V19,CASSISVYGYTF	7.359e-09	9.753e-14
V18,CASSPWAATYEQYF	V05,CASSSRDTNTEAFF	7.357e-09	5.810e-02
V03,CASSPRTGGAYEQYF	V11,CASSLDGDSSYEQYF	7.356e-09	6.042e-03
V29,CSVARGGEKLFF	V05,CASSGVSTDTQYF	7.355e-09	8.123e-03
V07,CASSLSLGETQYF	V05,CASSWTESSYNEQFF	7.355e-09	7.437e-12
V10,CASSGRSSYNEQFF	V20,CSPGGGTDTQYF	7.354e-09	4.788e-03
V04,CASSQAGQGGNEQFF	V06,CASSPFGEKLFF	7.354e-09	4.532e-02
V20,CSARGGPEQFF	V02,CASSAGTSAYNEQFF	7.354e-09	7.466e-02
V19,CASSIYGGELFF	V07,CASSLVGDGEAFF	7.353e-09	1.140e-02
V27,CASSSPAGAYEQYF	V20,CSARWGDQPQHF	7.353e-09	7.618e-02
V03,CASSQGLAGGREQYF	V28,CASSLSGNSNQPQHF	7.351e-09	8.862e-03
V10,CAISDRGDSYEQYF	V30,CAWMDSGNTIYF	7.350e-09	3.589e-11
V05,CASSFPGEDTQYF	V06,CASSYEEDYEQYF	7.349e-09	7.641e-15
V19,CASSRGQGAGTGELFF	V19,CASSSGQGAGTGELFF	7.346e-09	1.625e-08
V07,CASSFFGANVLTF	V18,CASSPPAGAAYEQYF	7.345e-09	6.931e-27
V09,CASSPGQDQETQYF	V18,CASSPQGGNSPLHF	7.345e-09	2.384e-02
V09,CASSGSQGRTGELFF	V20,CSASRQGAGNSPLHF	7.344e-09	1.756e-04
V18,CASSPLRTEETQYF	V07,CASSHGTGDEQYF	7.340e-09	1.746e-02
V20,CSARDRDTHQPQHF	V29,CSVEKQLNTGELFF	7.339e-09	1.328e-12
V07,CASSPGTSGKNEQFF	V28,CASSFRDRAYGYTF	7.335e-09	7.702e-03
V05,CASSLYGGGELFF	V10,CASSGQVQETQYF	7.334e-09	5.856e-02
V20,CSARDREQPQHF	V07,CASSIGTSGDNEQFF	7.332e-09	1.198e-01
V07,CASSDDIYEQYF	V14,CASSQGQGRSYGYTF	7.332e-09	9.885e-19
V20,CSALGGGYEQYF	V02,CASSENRGGEKLFF	7.329e-09	4.395e-02
V06,CASNRDRGRYEQYF	V05,CASSLQGAVEKLFF	7.327e-09	3.379e-13
V13,CASSLRGAEAFF	V06,CASSPTSDNEQFF	7.321e-09	4.303e-02
V05,CASSLEGGFSEAFF	V06,CASSEFGVNTEAFF	7.319e-09	3.676e-03
V02,CASSEGGRRSNQPQHF	V11,CASSPGGGPTDTQYF	7.317e-09	1.432e-32
V07,CASSLGAGSGNEQFF	V07,CASSLDRGNGNTIYF	7.317e-09	7.678e-02
V28,CASRGKPEAFF	V27,CASRPQGEYGYTF	7.316e-09	4.112e-14
V05,CASSFWGRDTQYF	V28,CASRPGGYGYTF	7.316e-09	9.246e-19
V02,CASSEVGTAYEQYF	V20,CSARAGGGTNEKLFF	7.312e-09	4.722e-02
V06,CASSYSGQGYEQYF	V07,CASSLGLAEDTQYF	7.308e-09	1.484e-03
V29,CSVGSGWGMNTEAFF	V19,CASSMGRDQPQHF	7.303e-09	1.370e-19
V18,CASSPMTGGTEAFF	V06,CASSSTGATNEKLFF	7.302e-09	6.315e-02
V05,CASSTRLAGSTDTQYF	V09,CASSGRGGGTDTQYF	7.301e-09	3.618e-02
V03,CASSPYSGSSTDTQYF	V03,CASSPASGGSNEQFF	7.297e-09	6.520e-10
V19,CASSITPYEQYF	V19,CASSITRDSYNEQFF	7.296e-09	7.611e-02
V05,CASSFSGSYEQYF	V06,CASSYSRQPYEQYF	7.294e-09	5.467e-02
V02,CASKYQETQYF	V20,CSARNRDYGYTF	7.293e-09	1.204e-14
V07,CASSLVDRAQETQYF	V28,CASSLLGNTEAFF	7.290e-09	4.201e-19
V03,CASSQPGEQYF	V12,CASSLGRRQETQYF	7.290e-09	1.007e-01
V10,CASSRTDQETQYF	V06,CASRHDRGSYEQYF	7.285e-09	3.208e-03
V14,CASSQGYYNEQFF	V09,CASSGLASSYNEQFF	7.283e-09	7.447e-02
V09,CASSVDGAGQPQHF	V24,CATSDGGGYEQYF	7.281e-09	3.227e-18
V20,CSARLAGGQETQYF	V06,CASSDSDTGELFF	7.276e-09	8.407e-02
V20,CSARDRVVNTEAFF	V02,CASSDQGQGYEQYF	7.275e-09	4.128e-14
V06,CASSYQELETQYF	V09,CASSVLQGGTDTQYF	7.274e-09	6.172e-06
V20,CSADGTSGSYNEQFF	V05,CASSVGTANSPLHF	7.273e-09	9.131e-03
V05,CASSLDGYEQYV	V05,CASSLGGEQYV	7.273e-09	7.733e-02
V05,CASSPGALEQYF	V06,CASRTGLLYEQYF	7.273e-09	2.569e-02
V11,CASSYSGGTDTQYF	V12,CASSLRQGKETQYF	7.273e-09	1.108e-02
V05,CASSFFQGYEQYF	V20,CSAVGGSTDTQYF	7.271e-09	2.853e-02
V02,CASTAGSYEQYF	V20,CSARDGGRTNEKLFF	7.271e-09	6.955e-05
V06,CASSERFSGANVLTF	V05,CASSGGTGSYSNQPQHF	7.270e-09	2.651e-12
V05,CASSLGPYEQYV	V05,CASSLDSYEQYV	7.269e-09	4.393e-02
V25,CASSESGGSQPQHF	V29,CSVSGQGDYGYTF	7.267e-09	1.210e-01
V11,CASSLDGLEAFF	V27,CASSPTSGGYEQYF	7.266e-09	1.203e-02
V28,CASSLTGGSYEQYF	V04,CASSQEYRGTDTQYF	7.266e-09	6.140e-02
V30,CAWGRQGATEAFF	V30,CAWTGDTDTQYF	7.264e-09	5.638e-02
V30,CAWKQGSYEQYF	V30,CACKQGTYEQYF	7.263e-09	7.026e-04
V06,CASISGNQPQHF	V05,CASSLVGAPTYEQYF	7.262e-09	8.557e-03
V13,CASSLGGGQTYEQYF	V11,CASSFGTGVQETQYF	7.259e-09	7.712e-02
V03,CASSQNIYEQYF	V09,CASSARTGELFF	7.259e-09	5.095e-14
V20,CSAILGTSGVYEQYF	V19,CASSPTQNTEAFF	7.257e-09	4.849e-10
V20,CSARLAGKETQYF	V02,CASSENQGSQPQHF	7.257e-09	6.666e-27
V10,CAISESTSSYNEQFF	V09,CASSATGLMNTEAFF	7.256e-09	1.231e-02
V27,CASSIRGQETQYF	V03,CASSQGGLTNYGYTF	7.256e-09	1.487e-02
V20,CSAWRDTEAFF	V07,CASSLGHLANYGYTF	7.256e-09	3.486e-02
V07,CASSYRGSGELFF	V18,CASSPSDEAFF	7.255e-09	1.599e-02
V06,CASGTANYEQYF	V12,CASSLSGGPYGYTF	7.254e-09	3.968e-02
V07,CASSLPPNSYEQYF	V05,CASSFEGGGTEAFF	7.254e-09	2.608e-02
V12,CASSLGPNYEQYF	V07,CASSLGPLSSYEQYF	7.252e-09	3.620e-02
V05,CASSPEGQNQPQHF	V11,CASSLDQGGSSSYNEQFF	7.252e-09	8.063e-10
V05,CASSFLAGGNYNEQFF	V20,CSARLAAADTQYF	7.249e-09	7.776e-03
V11,CASSLGTGGLSSYEQYF	V28,CASSDRDPYEQYF	7.248e-09	1.133e-08
V06,CASSYAGTDSYEQYF	V28,CASRELNEQFF	7.248e-09	1.634e-02
V24,CATSDSRTSGGTYNEQFF	V27,CASSLSAGGGTDTQYF	7.248e-09	5.597e-04
V06,CASPGTANTGELFF	V30,CAWSRDSGSGNTIYF	7.247e-09	4.148e-17
V28,CASSLGFGNQPQHF	V28,CASSRGQNTGELFF	7.246e-09	1.169e-03
V03,CASSQELGDQPQHF	V02,CASRGAAYEQYF	7.246e-09	4.901e-12
V06,CASSDVGETQYF	V18,CASSLADEQYF	7.246e-09	1.436e-01
V20,CSARDLETNYGYTF	V13,CASSSGRTDTQYF	7.246e-09	1.990e-02
V07,CASSLEYSEQYF	V04,CASSQLTADTQYF	7.244e-09	5.400e-02
V10,CAISGGGENQPQHF	V03,CASSQDSGFYNEQFF	7.243e-09	2.275e-02
V25,CASSERGHQETQYF	V27,CASSIIGNEQFF	7.240e-09	4.156e-15
V06,CASSYSAGGQETQYF	V20,CSALAGGVYNEQFF	7.237e-09	4.121e-02
V05,CASSLTTSGNTIYF	V04,CASRGGNTIYF	7.237e-09	3.443e-02
V10,CAISEVAGGSYNEQFF	V09,CASSVDPVGETQYF	7.235e-09	9.211e-02
V05,CASSLADSSNQPQHF	V06,CASSYSRPSSGNTIYF	7.233e-09	2.124e-12
V12,CASSLRGGVGYTF	V20,CSARVGTENSPLHF	7.231e-09	5.353e-03
V11,CASSLVTETQYF	V27,CASSLQGHGYTF	7.230e-09	2.875e-02
V10,CAIRRTSGSTDTQYF	V05,CASSRGSSTGELFF	7.229e-09	4.570e-03
V02,CASSEGASGTQYF	V19,CASSILAGHYEQYF	7.229e-09	2.947e-02
V05,CASRQSMNTEAFF	V18,CASSPGTDGNQPQHF	7.229e-09	1.308e-01
V12,CASSPAGGPTDTQYF	V11,CASSLLDSEAFF	7.227e-09	3.236e-03
V11,CASSLDQGGSSSYNEQFF	V06,CASSESGLAGGTDTQYF	7.224e-09	8.475e-10
V05,CASSSGTGYETQYF	V12,CASRGMGNQPQHF	7.224e-09	1.744e-02
V19,CASSIGAGPGNTIYF	V10,CAISEGQDTDTQYF	7.224e-09	1.374e-17
V05,CASSGWGGTDTQYF	V19,CASSTGRGGNQPQHF	7.223e-09	6.509e-02
V11,CASSLTGNNSPLHF	V20,CSARRGQGDEKLFF	7.223e-09	5.317e-08
V12,CASSHGGGNQPQHF	V20,CSARDPAGADTQYF	7.222e-09	1.408e-01
V07,CASSYLQGGTEAFF	V29,CSGRRGNTEAFF	7.221e-09	2.712e-02
V05,CASSLSGITDTQYF	V14,CASSQVGSSGNTIYF	7.221e-09	1.557e-01
V05,CASSRQGAAETQYF	V18,CASSPTNGDTQYF	7.220e-09	1.494e-11
V05,CASGGTGGTEAFF	V12,CASRSSGGTYEQYF	7.219e-09	8.875e-02
V05,CASSYTDTEAFF	V09,CASSVAGISYEQYF	7.218e-09	8.022e-02
V24,CATSAGGSYNEQFF	V30,CAWSLGINYGYTF	7.217e-09	5.685e-08
V06,CASGAGHTDTQYF	V11,CASSSTGVYGYTF	7.216e-09	8.607e-10
V19,CASSMGRDQPQHF	V20,CSARDRRGQETQYF	7.215e-09	4.313e-21
V07,CASSHGLSYEQYF	V20,CSARELAGDTGELFF	7.212e-09	1.272e-01
V18,CASSPRDDEQYF	V03,CASSQGSVSYEQYF	7.212e-09	9.001e-13
V06,CASSGRLSSYEQYF	V09,CASSVGVPNSPLHF	7.212e-09	1.556e-03
V02,CASSGGQGGDYGYTF	V02,CASSEAGDNSPLHF	7.211e-09	2.733e-12
V06,CASSYSSAGETQYF	V05,CASSAQGMNTEAFF	7.210e-09	5.450e-02
V03,CASSPPRQNTEAFF	V20,CSARDPGGREETQYF	7.210e-09	1.918e-02
V07,CASTSGEETQYF	V10,CAISAGTSSYEQYF	7.209e-09	1.701e-02
V03,CASSQESRAFF	V10,CAISEVSNTEAFF	7.208e-09	3.158e-02
V07,CASSSSSEAFF	V10,CAISENGNTEAFF	7.205e-09	4.378e-02
V28,CASSEGVHEQYF	V20,CSARRLAGASYNEQFF	7.203e-09	2.828e-13
V20,CSARSGYNEQFF	V27,CASSFGTGGTEAFF	7.202e-09	1.131e-02
V05,CASSLQGAVEKLFF	V28,CASSSGQGDQPQHF	7.201e-09	1.901e-20
V11,CASSPGQGPGNTIYF	V18,CASSPLAGGETGELFF	7.201e-09	1.816e-23
V07,CASSLVRAGGTGELFF	V24,CATSDSRGGDNEQFF	7.201e-09	4.547e-02
V09,CASSARTGELFF	V12,CASSPLAVNTEAFF	7.200e-09	3.333e-19
V28,CASSGGLSYEQYF	V27,CASSLVSSYNEQFF	7.199e-09	6.444e-02
V20,CSAGGNEKLFF	V06,CASTGLTDTQYF	7.198e-09	4.954e-02
V20,CSARRTNTEAFF	V12,CASSLAGVETQYF	7.196e-09	6.502e-18
V05,CASSLEGIPYEQYF	V11,CASSSWTGDNEQFF	7.195e-09	5.875e-02
V11,CASSLDQGSYGYTF	V02,CASSLAGGRTDTQYF	7.195e-09	8.829e-02
V20,CSARGDRGYEKLFF	V19,CASSGSNQPQHF	7.194e-09	1.042e-22
V05,CASSLQGAVEKLFF	V12,CASSLASQETQYF	7.190e-09	5.402e-10
V05,CASSLANTQYF	V27,CASSLLGESYEQYF	7.190e-09	1.191e-02
V06,CASSYGQLSGNTIYF	V09,CASSTSGFTDTQYF	7.189e-09	1.069e-02
V05,CASSFPGEDTQYF	V18,CASSPRGPEAFF	7.188e-09	2.104e-13
V07,CASSPQAGLTDTQYF	V02,CASSDRDGGYTF	7.188e-09	5.602e-02
V04,CASSQVFSGNTEAFF	V29,CSATGGSGANVLTF	7.186e-09	5.157e-02
V19,CASSLAGETQYF	V12,CASSPDSPYEQYF	7.183e-09	8.749e-03
V07,CASSLRSDSYNEQFF	V04,CASSQETGPTYEQYF	7.177e-09	3.068e-03
V06,CASIRGGSGNTIYF	V06,CASSYLRGEETQYF	7.177e-09	6.545e-03
V04,CASSQGWRDTDTQYF	V20,CSASPGLAGEGDTQYF	7.176e-09	9.582e-02
V29,CSVTTGEAFF	V19,CASSHREMNTEAFF	7.174e-09	2.874e-03
V14,CASSQAGMNTEAFF	V29,CSVADGNTEAFF	7.174e-09	5.771e-10
V15,CATSGGGGYGYTF	V07,CASSPAGLATDTQYF	7.172e-09	5.602e-02
V05,CASSLAGSYEQYV	V07,CASSLAGYEQYV	7.171e-09	7.552e-02
V06,CASSYSRQKNQPQHF	V10,CAIKGQGAYNEQFF	7.171e-09	7.685e-02
V06,CASSSDGYEQYV	V05,CASSLGGYEQYV	7.170e-09	3.509e-02
V27,CASSFSGYEKLFF	V07,CASSLAGGPSGNTIYF	7.167e-09	3.415e-12
V07,CASSPRTSRYEQYF	V05,CASSSGRVYEQYF	7.167e-09	1.948e-02
V15,CATSRDRGPADTQYF	V20,CSARRGQGDEKLFF	7.165e-09	8.676e-23
V06,CASSYSSYEQYV	V06,CASSYSGGYEQYV	7.163e-09	5.497e-02
V27,CASSLMAGSSYEQYF	V06,CASSYRAEGGYTF	7.163e-09	1.364e-02
V05,CASSLVLDGYTF	V05,CASSSGVHEQFF	7.162e-09	1.030e-02
V05,CASSLGMSTEAFF	V10,CAISPGQGNNSPLHF	7.156e-09	8.628e-02
V11,CASSLEGYEQYV	V05,CASSLEGYEQYV	7.156e-09	1.046e-03
V05,CASRTGVGYEQYF	V05,CASSLEGRNNYGYTF	7.155e-09	8.886e-02
V29,CSGNRGGTGELFF	V30,CAWSSGTGRFF	7.152e-09	6.562e-06
V09,CASSVTGGANTGELFF	V24,CATSDPTGRTGELFF	7.152e-09	1.376e-02
V07,CASSPTGANEQFF	V04,CASSQDRGLDTQYF	7.151e-09	2.265e-02
V06,CASSSSGRADTQYF	V05,CASSRTVSYEQYF	7.151e-09	1.014e-01
V28,CASSSSPLNYGYTF	V04,CASSQDLGGHNEQFF	7.150e-09	2.076e-12
V10,CASSLTSYEQYF	V06,CASSYPSRGEQYF	7.145e-09	8.277e-02
V06,CASSEVGGGYTF	V28,CASSLLGGYGYTF	7.143e-09	1.185e-02
V09,CASSVGGAVNTEAFF	V20,CSARDRVVNTEAFF	7.141e-09	2.355e-26
V30,CAWSSIYNEQFF	V11,CASSLGRASYNSPLHF	7.140e-09	3.750e-03
V06,CASSYLGSDQPQHF	V07,CASSLYGDNQPQHF	7.139e-09	2.616e-02
V07,CASSPGPNYEQYF	V03,CASSQDGGGYEQYF	7.139e-09	7.770e-17
V05,CASSLVARSSYEQYF	V27,CASSSGGLGNQPQHF	7.138e-09	7.724e-02
V18,CASSPSSGRDNEQFF	V20,CSARDRQGSQPQHF	7.137e-09	9.731e-02
V29,CSVEAGVQETQYF	V07,CASSWRANTEAFF	7.136e-09	7.410e-02
V12,CASSSSGYYGYTF	V05,CASSFLSGGAYNEQFF	7.134e-09	5.602e-02
V04,CASSQEGQGSQPQHF	V07,CASSLVVSGYEQYF	7.134e-09	2.187e-02
V09,CASSVNPGLAGGTDTQYF	V07,CASSLWRDQPQHF	7.133e-09	2.923e-15
V12,CASRDNQETQYF	V06,CASSIGSYNEQFF	7.133e-09	1.635e-02
V24,CATSDGQGKNIQYF	V19,CASSFGLAETQYF	7.132e-09	1.748e-11
V12,CASSLAYSYNEQFF	V07,CASSSGHLYEQYF	7.129e-09	1.055e-01
V07,CASSLAGTSGIYNEQFF	V20,CSASAGGNNEQFF	7.128e-09	7.724e-02
V02,CASRPQGPGNTIYF	V03,CASSQGTRSGNTIYF	7.127e-09	5.502e-26
V10,CATGTGDSNQPQHF	V09,CASSARSGELFF	7.127e-09	1.983e-21
V19,CASSSSGGGTGELFF	V07,CASRRGNQPQHF	7.127e-09	9.293e-02
V05,CASSPRGVDYGYTF	V18,CASSLTSGGYEQYF	7.126e-09	5.198e-02
V05,CASSLGGTHGADTQYF	V05,CASSLGGTHGTDTQYF	7.125e-09	4.426e-06
V07,CASSSAGTNYEQYF	V15,CATSSDRGHEQYF	7.124e-09	2.939e-02
V29,CSARDSPYEQYF	V28,CASSLVVGEQYF	7.120e-09	3.303e-03
V07,CASSLDAGGNQPQHF	V12,CASSLAGTEKLFF	7.120e-09	1.099e-16
V03,CASSQDQANYGYTF	V29,CSVEVGNEQYF	7.119e-09	1.210e-01
V28,CASSSRGLNTEAFF	V18,CASSPLGQGAYEQYF	7.118e-09	3.259e-02
V18,CASSSGGDYGYTF	V28,CASKQGNYGYTF	7.115e-09	1.194e-02
V12,CASGLEGSTEAFF	V20,CSANRATYEQYF	7.113e-09	8.960e-02
V15,CATSGRRNQPQHF	V02,CASSDQGGETQYF	7.112e-09	2.627e-02
V06,CASRKRVNTEAFF	V12,CASSLGTSNYGYTF	7.111e-09	3.359e-02
V28,CASSPPQGPYEQYF	V20,CSASLQVQETQYF	7.108e-09	3.025e-02
V30,CAWSVNGRNTIYF	V07,CASSPGAANTEAFF	7.107e-09	3.463e-27
V05,CASSLTVSNEKLFF	V19,CASSQADTQYF	7.106e-09	2.024e-02
V14,CASSHGPSYGYTF	V20,CSARVLAGANEQFF	7.106e-09	6.979e-19
V27,CASSLSGGYQPQHF	V29,CSVVGPNEKLFF	7.104e-09	4.591e-02
V06,CASSYENTIYF	V11,CASSLDLTAYEQYF	7.103e-09	1.265e-02
V02,CASKRDNNQPQHF	V05,CASSLAGTGEETQYF	7.101e-09	4.128e-14
V07,CASSLRGGLDEQFF	V03,CASSPGLAGTQETQYF	7.100e-09	1.673e-02
V03,CASSQDWSTDTQYF	V28,CASRDGIYEQYF	7.099e-09	9.542e-09
V05,CASSRGTESSYEQYF	V10,CAIMVADTQYF	7.097e-09	2.753e-02
V02,CASSEAGTVNQPQHF	V19,CASSIPGQAYGYTF	7.097e-09	1.543e-02
V07,CASSLDGGDTIYF	V28,CASSLGQGTSYEQYF	7.093e-09	8.891e-02
V27,CASSLGGYNQPQHF	V19,CASNHQPQHF	7.093e-09	3.383e-02
V06,CASRFTYEQYF	V05,CASSFLGVTEAFF	7.090e-09	4.298e-02
V27,CASSFSPTGELFF	V06,CASSDGRGPYNEQFF	7.088e-09	1.351e-01
V05,CASSLGPDQPQHF	V05,CASSLAGTGEETQYF	7.087e-09	8.679e-20
V20,CSARGTGPYGYTF	V20,CSASRTSGTTDTQYF	7.085e-09	4.009e-02
V28,CASSLVNSNQPQHF	V30,CAWSRDSGSGNTIYF	7.081e-09	6.370e-09
V18,CASSTTGAGNTIYF	V20,CSAEAGDSYEQYF	7.080e-09	4.121e-02
V27,CASSSLNSPLHF	V07,CASSQGPNYEQYF	7.077e-09	1.089e-15
V27,CASSLSGQANQPQHF	V06,CASSYVRGNNEQFF	7.076e-09	1.049e-10
V11,CASSPDRVGYTF	V28,CASTGGFYEQYF	7.076e-09	2.841e-02
V07,CASSLTGPGDEQYF	V11,CASSSEYTDTQYF	7.076e-09	1.902e-02
V27,CASSFGRDSYEQYF	V07,CASSRTAIYGYTF	7.074e-09	2.623e-02
V10,CAISDGGDTGELFF	V05,CASSLVVQPYEQYF	7.069e-09	2.644e-13
V05,CASSEGLGTDTQYF	V12,CASSLGTSGRGETQYF	7.066e-09	4.858e-02
V10,CAISGGQGLNQPQHF	V11,CASSLVQGAYGYTF	7.065e-09	3.226e-05
V07,CASSLAGPPNSPLHF	V03,CASSLAGIQETQYF	7.064e-09	2.828e-13
V04,CASSQDRGVGPQHF	V04,CASSRDRANSPLHF	7.064e-09	3.902e-02
V03,CASSQGTGLGNQPQHF	V07,CASSLDGTGGRGYTF	7.060e-09	2.737e-02
V05,CASSLGQSYEQYV	V06,CASSYSGGYEQYV	7.059e-09	3.949e-02
V03,CASSLGRYGYTF	V12,CASSLQGGVNYGYTF	7.055e-09	3.918e-02
V07,CASKQGQAYEQYF	V07,CASSQGQAYEQYF	7.055e-09	6.853e-07
V12,CASSLPPYQETQYF	V27,CASSFGQANEKLFF	7.055e-09	9.481e-13
V28,CASRTGGLYEQYF	V19,CASSLGGAGELFF	7.054e-09	5.532e-02
V10,CAISVGQGYGYTF	V03,CASSQEQPNSPLHF	7.052e-09	3.602e-02
V05,CASSEQGFYEQYF	V11,CASSLDRTRGYTF	7.049e-09	9.357e-05
V09,CASSVSGTLYNEQFF	V07,CASSFSLGEQYF	7.045e-09	4.022e-02
V20,CRGGGGDYGYTF	V07,CASSWGVQETQYF	7.043e-09	7.599e-06
V14,CASSQAGALNTEAFF	V14,CASSQGGALNTEAFF	7.043e-09	5.515e-11
V03,CASSLLSGGQETQYF	V12,CASRRQSTDTQYF	7.041e-09	1.806e-03
V30,CAWSVGLAGLYEQYF	V05,CASSLEVLGEQYF	7.040e-09	9.771e-02
V11,CASGNNSPLHF	V19,CASSTRTGGGNTIYF	7.039e-09	5.312e-11
V07,CASSLGPAYEQYV	V12,CASSLGQGYEQYV	7.034e-09	4.872e-02
V07,CASSLAGPPNSPLHF	V29,CSVRQGGTDTQYF	7.034e-09	7.238e-23
V18,CASSPNGGAETQYF	V05,CASSLGQAGNEKLFF	7.033e-09	2.176e-02
V09,CASSGQGAYEQYF	V06,CASRAGGSGANVLTF	7.032e-09	6.622e-20
V11,CASSLTSSTDTQYF	V13,CASSLGETGNTIYF	7.029e-09	1.405e-10
V04,CASSQDLAGGPDTQYF	V06,CASSDSAGGTDTQYF	7.029e-09	4.975e-02
V05,CASSLSPGAEAFF	V03,CASSQENTQYF	7.029e-09	6.368e-02
V09,CASSVDGSQPQHF	V05,CASSFPGEDTQYF	7.028e-09	8.686e-10
V06,CASTGTMNTGELFF	V27,CASSLSNSYNEQFF	7.026e-09	1.578e-02
V20,CSATPNHYGYTF	V09,CASSVTDSGNTIYF	7.021e-09	9.939e-16
V02,CASSENQGSQPQHF	V20,CSATQGADSPLHF	7.020e-09	2.685e-12
V05,CASSLTGSSYEQYV	V07,CASSLDSYEQYV	7.020e-09	4.694e-02
V02,CASSVDRGGEQYF	V28,CASSPTTGTYEQYF	7.018e-09	6.990e-02
V25,CASSETGGPYNEQFF	V06,CASSATGGETQYF	7.016e-09	2.707e-02
V06,CASSDRDNSPLHF	V06,CASSETSGGADTQYF	7.014e-09	1.375e-02
V04,CASSQEGYANTGELFF	V11,CASSLSDSNQPQHF	7.010e-09	5.486e-14
V05,CASSGGQGTYGYTF	V09,CASRSGTDTQYF	7.007e-09	8.335e-02
V19,CASSSQGAGNEKLFF	V29,CSVAAGDYGYTF	7.004e-09	5.198e-02
V11,CASSPRQGEQYF	V06,CASSQGMTEAFF	7.004e-09	6.538e-02
V19,CASSITSGDYNEQFF	V19,CASSTTSGDYNEQFF	7.001e-09	8.011e-12
V02,CASRLTGDQPQHF	V12,CASSFSLAGTGELFF	7.000e-09	1.689e-02
V12,CASSLAGVETQYF	V20,CSARKTNTEAFF	6.994e-09	9.182e-19
V05,CASSLQGARGGYTF	V07,CASSPVPNTGELFF	6.993e-09	1.442e-02
V02,CASRRDSNQPQHF	V07,CASSLALAGTYNEQFF	6.992e-09	2.841e-27
V06,CASSDSAGGTDTQYF	V04,CASSQERGGQETQYF	6.990e-09	4.975e-02
V30,CAWSLGINYGYTF	V05,CASSLGDLPNQPQHF	6.988e-09	6.590e-13
V15,CATSTRGGGETQYF	V09,CASSGTGGTGELFF	6.988e-09	1.685e-07
V30,CAWSGGTTEAFF	V06,CASSPPGNNSPLHF	6.987e-09	4.078e-03
V05,CASSLGGDYEQYV	V07,CASSLDSYEQYV	6.982e-09	3.149e-02
V12,CASSLGLADQETQYF	V30,CAWRVQGNTEAFF	6.981e-09	3.861e-02
V06,CASIPTGTYGYTF	V28,CASSFPDRYQPQHF	6.974e-09	2.221e-11
V12,CASSPTGVYQPQHF	V18,CASSPQGEANEKLFF	6.973e-09	3.509e-02
V12,CASSLGYEQYV	V05,CASSLEGYEQYV	6.972e-09	8.889e-02
V24,CATSDYPGTGELFF	V07,CASSLIDNQPQHF	6.971e-09	7.526e-30
V06,CASSTTGASTDTQYF	V05,CASSLDGLSGYTF	6.969e-09	6.301e-02
V20,CSARRGDYNEQFF	V02,CASSVPSGRGNEQFF	6.968e-09	1.577e-01
V19,CASSMNRVTEAFF	V07,CASSFGVETEAFF	6.967e-09	3.481e-02
[truncated: 8,806 more rows]
