# Supplementary material for: Human T cell receptor occurrence patterns encode immune history, genetic background, and receptor specificity
Source: eLife. 2018 Aug 28;7:e38358. doi: 10.7554/eLife.38358 (PMC6162092; doi:10.7554/eLife.38358)
Supplement: Figure 3—source data 1. [file elife-38358-fig3-data1.tds]

cluster_size	best_hla_allele_pval	best_hla_allele
138	1.154e-02	C*04
24	7.788e-45	DQB1*06
7	3.404e-20	DPB1*09
8	3.221e-25	DQB1*06
9	3.828e-19	B*35
18	9.776e-26	A*24
366	4.385e-108	DRB1*15
10	3.061e-36	A*29
24	6.563e-26	DRB1*04
8	7.463e-26	B*57
9	3.112e-36	B*18
56	1.080e-60	B*35
14	6.247e-37	DQB1*06
173	2.596e-112	DRB1*07
99	1.530e-03	A*34
9	2.045e-03	B*13
330	5.565e-109	DRB1*03
249	5.042e-100	DRB1*01
94	2.484e-59	DRB1*11
16	1.741e-40	DPB1*03
18	7.185e-101	A*01
24	6.959e-37	DQB1*05
10	1.280e-36	DRB1*08
22	4.087e-45	B*14
35	9.736e-19	B*08
386	6.612e-76	DRB1*04
56	2.186e-112	A*02
10	1.319e-03	A*02
