# Supplementary material for: Human T cell receptor occurrence patterns encode immune history, genetic background, and receptor specificity
Source: eLife. 2018 Aug 28;7:e38358. doi: 10.7554/eLife.38358 (PMC6162092; doi:10.7554/eLife.38358)
Supplement: Figure 4—source data 1. [file elife-38358-fig4-data1.tds]

P_gen	clonal_expansion_index	HLA_allele(BG_for_background)
2.630e-09	0.596	DRDQ*03:01_05:01_02:01
3.162e-09	0.410	DRDQ*15:01_01:02_06:02
7.063e-10	0.673	B*52:01
2.138e-09	0.671	DPAB*01:03_02:01
2.535e-08	0.484	DRB1*11:01
3.664e-11	0.611	DRDQ*15:01_01:02_06:02
2.673e-09	0.806	DQAB*01:02_06:04
1.675e-09	0.621	B*08:01
3.126e-10	0.689	C*06:02
1.213e-10	0.785	DRDQ*03:01_05:01_02:01
7.603e-08	0.518	DRDQ*15:01_01:02_06:02
1.016e-09	0.818	DQAB*05:05_03:01
4.710e-08	0.606	DRDQ*15:01_01:02_06:02
3.516e-09	0.555	DRB1*11:01
4.207e-09	0.493	DRDQ*03:01_05:01_02:01
2.761e-09	0.328	DQAB*05:01_03:01
1.042e-09	0.377	B*08:01
2.382e-10	0.620	DRB1*07:01
1.626e-09	0.676	A*11:01
7.362e-09	0.591	DRB1*07:01
1.824e-07	0.815	C*08:02
1.099e-08	0.566	DRB1*04:04
1.035e-10	0.777	DQAB*01:01_05:01
7.295e-11	0.291	A*31:01
5.521e-10	0.964	DRB1*13:03
1.318e-09	0.557	B*18:01
7.516e-09	0.610	DRB1*01:01
3.846e-08	0.493	DQAB*01:02_02:02
1.486e-08	0.564	DRDQ*03:01_05:01_02:01
1.694e-08	0.678	DRB1*07:01
7.980e-09	0.610	DRB1*01:01
6.486e-09	0.613	DRDQ*15:01_01:02_06:02
4.487e-08	0.521	DQAB*03:01_03:02
1.256e-09	0.575	C*08:01
4.027e-09	0.388	DPAB*02:01_13:01
3.381e-08	0.533	DRB1*13:02
2.667e-09	0.656	DRB1*01:01
4.009e-10	0.888	C*08:02
5.105e-09	0.545	DRDQ*03:01_05:01_02:01
2.080e-09	0.617	DPAB*01:03_04:01
1.271e-09	0.462	DQAB*05:05_03:02
4.159e-10	0.550	DRB1*14:01
8.222e-09	0.591	DRDQ*13:01_01:03_06:03
4.426e-09	0.534	DQAB*03:03_03:01
3.396e-09	0.452	A*30:02
5.260e-09	0.498	DPAB*01:03_17:01
3.148e-08	0.669	DRB1*16:02
3.524e-09	0.472	A*24:02
2.080e-09	0.396	DRB1*04:01
1.194e-09	0.755	DRDQ*15:01_01:02_06:02
6.823e-09	0.612	B*44:02
2.679e-07	0.608	DRB1*04:02
1.698e-08	0.557	B*08:01
3.917e-08	0.499	DQAB*01:01_05:01
1.072e-09	0.859	B*35:03
9.099e-10	0.612	DRDQ*03:01_05:01_02:01
2.443e-08	0.632	DRDQ*15:01_01:02_06:02
1.750e-09	0.704	DRB1*04:01
6.166e-09	0.770	B*44:03
4.130e-09	0.747	DRDQ*15:01_01:02_06:02
3.573e-10	0.706	DRDQ*13:01_01:03_06:03
2.438e-08	0.574	DRDQ*03:01_05:01_02:01
2.234e-09	0.574	B*44:03
1.276e-07	0.590	DRB1*13:03
3.365e-11	0.569	DRB1*04:01
1.306e-08	0.533	DRDQ*15:01_01:02_06:02
4.227e-09	0.447	B*44:02
2.716e-09	0.766	DRDQ*15:01_01:02_06:02
3.206e-09	0.576	A*02:01
7.925e-09	0.566	DQAB*05:05_06:02
4.699e-09	0.615	DRDQ*15:01_01:02_06:02
3.846e-09	0.632	B*08:01
3.236e-10	0.683	B*18:01
1.690e-08	0.557	DRDQ*03:01_05:01_02:01
1.432e-09	0.661	B*08:01
1.442e-11	0.794	B*08:01
5.848e-08	0.472	B*07:02
4.416e-09	0.615	DRB1*04:01
2.825e-09	0.534	DRB1*04:01
1.455e-08	0.742	DRB1*04:04
7.534e-08	0.497	DRB1*01:01
4.943e-09	0.523	DQAB*02:01_02:02
2.924e-09	0.486	B*52:01
4.285e-10	0.678	DQAB*01:03_06:02
1.538e-09	0.691	DRDQ*09:01_03:02_03:03
6.281e-09	0.418	DRDQ*13:01_01:03_06:03
2.786e-09	0.567	DQAB*05:05_03:01
3.724e-09	0.610	DQAB*05:05_03:01
3.846e-09	0.666	B*15:01
9.750e-08	0.663	DRDQ*15:01_01:02_06:02
6.012e-10	0.537	DQAB*05:05_03:01
1.629e-09	0.614	DPAB*02:01_01:01
7.194e-08	0.596	C*07:01
2.291e-09	0.557	C*03:02
1.641e-08	0.556	DRDQ*15:01_01:02_06:02
2.710e-09	0.481	A*01:01
1.227e-10	0.946	DRDQ*15:01_01:02_06:02
1.368e-09	0.542	B*40:01
9.120e-08	0.624	DRB1*04:05
2.239e-09	0.538	DRDQ*13:01_01:03_06:03
7.499e-08	0.707	DRB1*04:01
7.925e-08	0.521	DRDQ*03:01_05:01_02:01
3.459e-09	0.534	DQAB*02:01_06:09
4.055e-10	0.728	DRB1*13:02
4.920e-08	0.468	A*03:01
1.086e-06	0.593	DQAB*01:01_05:01
2.133e-09	0.592	DRB1*07:01
3.648e-11	0.864	DRB1*04:01
2.938e-09	0.791	A*24:02
3.648e-09	0.544	DRB1*04:01
9.954e-10	0.719	A*02:01
5.741e-11	0.687	B*38:01
4.111e-08	0.585	DRDQ*03:01_05:01_02:01
3.698e-10	0.401	B*14:01
2.280e-10	0.526	DQAB*01:01_05:01
1.253e-09	0.772	DRB1*04:07
2.213e-09	0.586	DRDQ*10:01_01:05_05:01
3.451e-09	0.516	DRB1*04:04
1.014e-09	0.657	A*11:01
4.150e-08	0.617	DPAB*01:03_04:01
9.661e-08	0.523	DQAB*01:01_05:01
3.622e-09	0.424	C*08:02
2.965e-10	0.644	DQAB*05:01_06:02
9.750e-11	0.443	DQAB*01:01_03:01
4.018e-09	0.550	A*24:02
2.037e-09	0.739	DQAB*06:01_03:01
8.690e-10	0.521	DRB1*01:01
8.072e-10	0.698	DRB1*11:01
3.741e-09	0.654	DRB1*07:01
8.511e-09	0.501	B*55:01
8.017e-09	0.472	DRB1*07:01
3.724e-10	0.625	DRDQ*15:01_01:02_06:02
1.202e-09	0.581	B*15:01
6.501e-09	0.732	C*04:01
9.311e-09	0.580	DQAB*01:02_06:04
3.999e-08	0.598	DRB1*13:02
1.439e-09	0.550	DRDQ*03:01_05:01_02:01
4.634e-11	0.925	DQAB*01:02_06:04
3.606e-09	0.444	DRDQ*13:01_01:03_06:03
4.150e-10	0.544	DQAB*05:05_05:01
4.355e-08	0.587	DRB1*04:01
1.718e-10	0.752	DRB1*07:01
2.576e-08	0.516	DRB1*11:01
1.905e-09	0.613	B*35:03
2.009e-10	0.640	DRB1*01:01
9.795e-09	0.595	DQAB*03:01_03:01
3.802e-10	0.528	DQAB*03:03_05:01
1.466e-09	0.643	B*35:01
1.164e-09	0.610	DRB1*04:04
2.965e-10	0.860	A*03:01
7.516e-10	0.577	A*01:01
1.233e-08	0.528	B*44:03
4.508e-09	0.746	DRB1*07:01
5.821e-11	0.599	DQAB*03:01_03:02
9.931e-11	0.628	DRB1*04:04
5.105e-09	0.846	B*08:01
3.999e-11	0.453	DQAB*01:01_05:03
7.161e-10	0.847	DRB1*11:04
9.183e-10	0.359	DQAB*01:02_03:02
1.107e-07	0.610	DRB1*11:01
9.183e-09	0.687	A*02:01
4.256e-08	0.554	DRB1*13:02
1.923e-08	0.543	DRB1*04:01
2.323e-09	0.562	DRDQ*03:01_05:01_02:01
1.592e-09	0.567	B*18:01
3.981e-08	0.579	DRB1*01:01
1.858e-09	0.847	DRB1*01:01
2.698e-10	0.408	DRB1*07:01
6.918e-11	0.757	DRB1*04:01
5.998e-09	0.663	DRDQ*15:01_01:02_06:02
3.690e-10	0.668	DRB1*08:01
6.124e-09	0.521	DRB1*04:01
2.938e-09	0.539	DRDQ*15:01_01:02_06:02
7.834e-09	0.691	DRDQ*15:01_01:02_06:02
7.145e-08	0.544	DRB1*01:01
2.203e-10	0.739	DRDQ*15:01_01:02_06:02
2.270e-09	0.516	DRDQ*03:01_05:01_02:01
2.838e-09	0.558	DRDQ*15:01_01:02_06:02
1.216e-10	0.452	DRDQ*15:01_01:02_06:02
2.244e-08	0.533	DQAB*01:02_02:01
9.376e-09	0.550	DRB1*07:01
9.441e-09	0.606	DRDQ*03:01_05:01_02:01
4.055e-09	0.519	DRDQ*15:01_01:02_06:02
1.197e-08	0.486	B*07:02
8.570e-10	0.582	B*15:01
8.831e-10	0.391	DQAB*01:03_06:02
2.018e-07	0.516	B*51:01
4.227e-10	0.488	DRB1*16:01
1.782e-09	0.440	B*39:01
2.000e-09	0.589	DPAB*02:01_10:01
3.373e-08	0.656	DRDQ*03:01_05:01_02:01
4.887e-10	0.709	DQAB*05:05_03:01
1.380e-10	0.504	DQAB*01:01_06:03
6.471e-10	0.643	DRB1*04:01
1.143e-09	0.576	DRB1*04:01
8.630e-09	0.505	DRB1*04:04
2.371e-09	0.566	DRB1*04:01
9.226e-10	0.737	DRB1*04:01
6.998e-09	0.472	DPAB*02:01_05:01
3.864e-09	0.628	DRB1*04:01
5.888e-10	0.465	DQAB*01:03_06:01
7.780e-10	0.629	DPAB*01:03_03:01
1.762e-09	0.432	C*05:01
2.009e-08	0.591	DRB1*07:01
1.452e-10	0.567	DRB1*04:01
2.858e-10	0.562	DPAB*02:01_01:01
3.648e-09	0.543	DQAB*05:05_03:01
3.273e-11	0.679	DQAB*03:03_03:01
3.311e-09	0.545	DRDQ*15:01_01:02_06:02
1.910e-09	0.765	DRB1*04:01
1.268e-08	0.513	DRB1*04:02
1.135e-09	0.605	DRDQ*03:01_05:01_02:01
5.012e-09	0.666	DRB1*04:07
8.453e-10	0.563	DRDQ*03:01_05:01_02:01
8.610e-09	0.656	DRB1*01:01
1.282e-09	0.575	DQAB*05:05_03:01
4.345e-10	0.800	A*02:01
1.742e-10	0.658	B*44:03
4.457e-08	0.592	DQAB*05:01_06:02
1.222e-08	0.599	DRB1*04:02
1.535e-09	0.657	DRB1*11:01
1.159e-08	0.517	DQAB*01:02_03:01
8.730e-08	0.561	DRB1*14:54
1.422e-11	0.675	DRB1*13:02
2.410e-08	0.694	A*68:01
4.178e-09	0.649	DRB1*04:01
3.673e-09	0.628	B*08:01
3.784e-09	0.606	DRB1*01:02
5.610e-09	0.591	DRDQ*09:01_03:02_03:03
5.741e-10	0.572	B*52:01
5.000e-10	0.657	DRB1*13:02
2.582e-08	0.632	DRB1*04:04
2.244e-10	0.683	DRDQ*03:01_05:01_02:01
4.046e-09	0.499	DRDQ*10:01_01:05_05:01
4.027e-09	0.635	DRDQ*03:01_05:01_02:01
3.793e-09	0.785	DRB1*11:01
5.035e-08	0.596	B*55:01
4.178e-10	0.363	DQAB*02:01_03:03
2.897e-08	0.699	DRB1*01:01
3.126e-08	0.526	DQAB*01:02_06:09
1.374e-07	0.543	DRDQ*15:01_01:02_06:02
2.483e-10	0.488	DQAB*01:03_02:02
7.656e-10	0.493	DRB1*07:01
8.260e-09	0.599	DRB1*04:01
1.021e-08	0.561	DRDQ*03:01_05:01_02:01
1.950e-08	0.409	DQAB*02:01_02:02
6.982e-10	0.576	DRB1*07:01
4.385e-09	0.548	DQAB*01:01_05:01
2.080e-09	0.614	DRDQ*10:01_01:05_05:01
4.853e-10	0.605	DRB1*04:04
2.000e-12	0.505	DRDQ*03:01_05:01_02:01
8.318e-10	0.581	DQAB*01:01_05:01
3.750e-08	0.598	DQAB*01:01_05:01
1.730e-08	0.513	DRB1*07:01
6.823e-10	0.578	DQAB*01:02_06:09
1.253e-10	0.763	DPAB*01:03_05:01
3.170e-09	0.571	A*33:03
8.670e-10	0.657	DRB1*04:01
4.875e-09	0.611	DRDQ*15:01_01:02_06:02
9.183e-10	0.392	DRB1*13:03
1.589e-10	0.852	DQAB*05:05_03:01
7.727e-09	0.603	A*03:01
2.328e-09	0.479	B*07:02
3.396e-10	0.709	A*68:01
5.445e-09	0.439	DQAB*02:01_03:02
7.603e-09	0.575	B*08:01
2.328e-08	0.532	DRDQ*15:01_01:02_06:02
1.213e-09	0.655	DRB1*07:01
6.397e-10	0.495	DQAB*01:03_02:02
5.470e-10	0.470	DRDQ*03:01_05:01_02:01
5.929e-08	0.536	DRB1*11:01
2.529e-09	0.599	DRB1*01:01
5.023e-09	0.740	DRDQ*03:01_05:01_02:01
1.175e-09	0.626	B*07:02
1.247e-09	0.612	DRB1*04:01
5.152e-08	0.510	B*35:01
1.352e-08	0.509	C*07:01
2.636e-09	0.354	DRB1*01:01
2.547e-10	0.776	DRDQ*03:01_05:01_02:01
1.750e-09	0.705	DRB1*08:02
1.413e-08	0.657	B*07:02
7.328e-09	0.590	DPAB*01:03_03:01
3.573e-08	0.536	DQAB*05:05_03:01
4.276e-08	0.623	DRDQ*09:01_03:02_03:03
1.718e-09	0.491	DRDQ*15:01_01:02_06:02
1.910e-08	0.595	DQAB*02:01_02:02
5.636e-10	0.754	A*26:01
3.532e-08	0.679	DRB1*13:02
6.152e-08	0.553	DRDQ*15:01_01:02_06:02
2.089e-08	0.530	DRDQ*15:01_01:02_06:02
4.055e-08	0.580	DRB1*07:01
1.656e-08	0.529	DRB1*04:04
1.429e-09	0.695	DPAB*01:03_04:01
1.406e-09	0.517	B*58:01
1.057e-09	0.484	DRDQ*15:01_01:02_06:02
1.995e-09	0.520	DQAB*03:01_03:01
2.985e-10	0.823	DRDQ*15:01_01:02_06:02
6.039e-09	0.451	B*35:02
1.596e-10	0.494	C*08:02
3.069e-09	0.355	A*29:01
2.904e-10	0.811	B*49:01
1.148e-09	0.624	DRDQ*03:01_05:01_02:01
1.227e-08	0.641	DQAB*02:01_02:02
1.178e-09	0.614	A*02:01
1.493e-08	0.383	DQAB*01:02_05:01
6.053e-11	0.452	DRB1*01:01
2.911e-09	0.652	DRB1*04:01
3.459e-08	0.660	DQAB*05:05_03:01
1.517e-10	0.383	B*50:01
2.972e-08	0.567	DRDQ*15:01_01:02_06:02
4.864e-09	0.623	DRDQ*03:01_05:01_02:01
9.908e-08	0.516	DRDQ*03:01_05:01_02:01
1.832e-08	0.600	C*07:04
3.273e-08	0.614	A*11:01
3.162e-08	0.410	A*01:01
2.460e-09	0.849	DRB1*15:02
1.153e-08	0.548	DRB1*07:01
1.324e-09	0.656	DRB1*04:07
4.178e-10	0.584	C*07:04
3.381e-09	0.464	DRDQ*03:01_05:01_02:01
3.890e-10	0.755	B*15:01
3.184e-10	0.648	B*35:01
1.122e-09	0.591	DRDQ*03:01_05:01_02:01
1.186e-09	0.741	DRDQ*09:01_03:02_03:03
1.936e-09	0.506	DRB1*01:01
6.180e-09	0.577	DRB1*07:01
7.745e-11	0.692	DRB1*04:01
6.592e-08	0.673	DRB1*11:01
6.383e-09	0.453	DRB1*04:01
5.093e-07	0.631	DRB1*13:02
1.888e-09	0.545	DRDQ*15:01_01:02_06:02
4.345e-09	0.609	DRB1*13:02
3.837e-09	0.705	DRB1*01:01
1.213e-09	0.666	DRDQ*15:01_01:02_06:02
2.884e-09	0.702	B*08:01
5.105e-11	0.753	DQAB*01:04_05:03
5.741e-11	0.470	DRB1*07:01
1.641e-09	0.588	DRB1*01:02
1.334e-08	0.490	DQAB*01:03_06:01
3.524e-09	0.703	B*08:01
7.499e-10	0.925	DRB1*01:01
2.158e-10	0.607	DRDQ*03:01_05:01_02:01
1.349e-08	0.543	DRDQ*15:01_01:02_06:02
1.403e-08	0.483	DRB1*07:01
2.104e-09	0.786	B*07:02
5.521e-09	0.490	DRB1*04:01
3.873e-08	0.539	DRDQ*03:01_05:01_02:01
4.246e-09	0.557	DRB1*08:01
3.357e-10	0.469	DPAB*01:03_13:01
8.054e-11	0.602	DRB1*04:05
7.870e-11	0.555	DRDQ*15:01_01:02_06:02
3.243e-08	0.589	DRB1*11:01
1.189e-08	0.593	DRB1*04:01
2.286e-10	0.776	B*15:01
2.780e-09	0.664	DQAB*05:05_03:01
6.501e-10	0.571	DRB1*07:01
1.722e-08	0.489	DRDQ*15:01_01:02_06:02
1.722e-08	0.530	DRDQ*13:01_01:03_06:03
1.081e-08	0.653	DRB1*07:01
1.445e-07	0.591	DQAB*01:02_06:04
5.272e-10	0.757	DRB1*04:01
1.545e-09	0.938	A*31:01
4.102e-10	0.856	A*01:01
2.506e-08	0.541	DRB1*11:01
8.035e-09	0.671	DRB1*07:01
1.306e-09	0.888	DRB1*07:01
4.677e-08	0.534	DQAB*01:04_05:03
5.495e-09	0.494	DQAB*01:01_03:01
8.091e-10	0.685	DRDQ*03:01_05:01_02:01
6.039e-11	0.764	DRB1*07:01
2.275e-09	0.570	DRB1*04:01
1.972e-09	0.608	DRB1*04:01
6.950e-10	0.565	DQAB*05:05_03:02
3.041e-08	0.508	DPAB*01:03_04:02
2.350e-07	0.636	DRDQ*15:01_01:02_06:02
6.761e-09	0.632	DRB1*07:01
3.581e-10	0.744	DQAB*05:05_03:01
4.111e-08	0.530	B*07:02
3.162e-09	0.583	DPAB*01:03_13:01
3.908e-09	0.558	DRB1*04:04
4.266e-10	0.590	DRDQ*03:01_05:01_02:01
6.934e-09	0.548	DRB1*12:01
5.715e-10	0.507	A*25:01
7.328e-10	0.624	DRDQ*15:01_01:02_06:02
4.375e-09	0.522	DRDQ*03:01_05:01_02:01
6.761e-10	0.770	B*35:01
7.816e-09	0.554	A*24:02
3.656e-09	0.504	DPAB*02:01_05:01
5.957e-09	0.485	B*27:05
3.828e-09	0.469	DRB1*04:01
6.998e-08	0.511	A*26:01
3.199e-09	0.790	DRB1*07:01
4.831e-09	0.608	DRDQ*03:01_05:01_02:01
1.349e-09	0.714	B*07:02
1.574e-09	0.566	DQAB*03:03_03:01
4.406e-10	0.981	B*07:02
2.143e-08	0.563	DRB1*04:02
2.133e-09	0.533	DRB1*11:04
9.638e-09	0.522	DQAB*01:01_05:01
5.902e-09	0.578	A*33:01
1.400e-08	0.446	DRB1*04:01
1.213e-07	0.663	DRDQ*15:01_01:02_06:02
4.732e-08	0.502	DRB1*11:04
6.998e-10	0.578	A*30:01
9.099e-09	0.555	A*02:01
2.244e-09	0.625	DRDQ*03:01_05:01_02:01
8.650e-09	0.597	A*26:01
3.917e-09	0.637	DRB1*07:01
2.636e-09	0.721	B*14:02
1.159e-09	0.455	DRDQ*15:01_01:02_06:02
7.870e-08	0.553	B*14:02
8.851e-09	0.467	DRDQ*15:01_01:02_06:02
9.795e-09	0.560	DRB1*04:02
3.614e-09	0.581	DRB1*11:01
1.148e-08	0.624	DQAB*05:05_03:01
2.094e-09	0.574	C*07:01
5.495e-09	0.551	DRB1*01:01
1.265e-08	0.536	DRB1*13:02
2.270e-09	0.466	DQAB*01:02_05:02
7.079e-09	0.473	DQAB*01:01_05:01
1.276e-09	0.495	DRB1*04:02
1.914e-12	0.956	B*14:02
3.828e-09	0.640	DRDQ*15:01_01:02_06:02
1.021e-08	0.504	DRB1*04:01
7.063e-09	0.497	DPAB*01:03_01:01
2.042e-09	0.408	DQAB*05:05_05:01
6.934e-09	0.534	A*33:03
2.825e-09	0.507	DRB1*01:01
2.128e-10	0.649	DRDQ*03:01_05:01_02:01
1.811e-08	0.482	DQAB*02:01_02:02
3.733e-10	0.513	DRB1*04:01
2.009e-09	0.612	A*31:01
4.467e-08	0.468	A*25:01
4.188e-09	0.891	B*35:01
2.884e-09	0.512	DRDQ*03:01_05:01_02:01
3.258e-08	0.536	DRB1*07:01
1.483e-08	0.513	DRB1*07:01
2.028e-10	0.681	DRB1*13:02
1.030e-09	0.534	DRDQ*03:01_05:01_02:01
3.162e-10	0.672	DRDQ*03:01_05:01_02:01
1.334e-08	0.701	A*31:01
9.311e-09	0.460	B*44:02
4.539e-09	0.511	A*01:01
7.063e-09	0.591	B*44:02
5.943e-10	0.546	DRB1*04:01
6.166e-10	0.785	DRDQ*10:01_01:05_05:01
1.977e-09	0.663	A*01:01
6.776e-10	0.965	A*31:01
2.203e-09	0.427	DRDQ*09:01_03:02_03:03
3.532e-08	0.520	DRDQ*03:01_05:01_02:01
4.677e-10	0.675	B*18:01
5.861e-09	0.651	DRB1*01:01
2.455e-09	0.635	A*02:01
2.094e-09	0.486	DRB1*04:01
2.673e-09	0.681	DPAB*01:03_03:01
8.750e-09	0.715	DQAB*05:05_03:01
2.965e-10	0.549	B*35:08
1.012e-10	0.442	DRB1*07:01
4.416e-09	0.493	B*52:01
2.944e-08	0.515	DRB1*04:04
4.325e-09	0.726	DRDQ*15:01_01:02_06:02
5.035e-08	0.451	DRB1*04:04
7.396e-10	0.877	DRB1*04:04
1.072e-09	0.617	DRB1*07:01
2.312e-09	0.712	DRDQ*13:01_01:03_06:03
6.982e-10	0.796	B*35:01
1.828e-08	0.516	DQAB*02:01_02:02
6.053e-08	0.626	DRDQ*13:01_01:03_06:03
1.432e-09	0.688	B*44:02
1.064e-09	0.523	DQAB*05:05_03:01
3.475e-10	0.676	DRDQ*15:01_01:02_06:02
9.268e-10	0.540	DRB1*07:01
6.383e-09	0.616	DRDQ*13:01_01:03_06:03
1.318e-09	0.464	B*35:02
4.345e-08	0.518	DRB1*07:01
9.226e-10	0.673	DRDQ*03:01_05:01_02:01
1.239e-09	0.640	DRDQ*10:01_01:05_05:01
1.233e-09	0.609	B*57:01
1.862e-09	0.482	DRDQ*15:01_01:02_06:02
1.368e-08	0.687	DRB1*01:01
2.133e-08	0.649	DRDQ*15:01_01:02_06:02
1.884e-09	0.710	B*13:02
1.236e-09	0.608	B*41:01
8.851e-10	0.554	DRB1*07:01
3.819e-09	0.611	DRDQ*15:01_01:02_06:02
5.309e-09	0.583	DRB1*07:01
2.080e-09	0.461	DRDQ*03:01_05:01_02:01
1.556e-09	0.514	DRB1*04:04
2.218e-09	0.635	DPAB*02:01_17:01
9.354e-10	0.634	A*03:01
4.375e-09	0.381	DQAB*05:05_06:03
3.715e-09	0.596	B*08:01
4.710e-09	0.559	DQAB*05:05_03:01
7.211e-08	0.626	DPAB*02:01_01:01
5.129e-08	0.621	DQAB*01:02_06:04
3.475e-11	0.705	DRB1*04:01
8.204e-11	0.577	DRB1*01:01
1.730e-08	0.747	C*04:01
3.199e-09	0.496	DRB1*01:01
2.506e-09	0.670	DRDQ*15:01_01:02_06:02
3.540e-10	0.688	DQAB*05:05_03:01
1.409e-09	0.793	DRB1*01:01
5.093e-09	0.495	C*16:01
4.699e-09	0.564	DRDQ*15:01_01:02_06:02
1.795e-09	0.726	DQAB*01:03_06:02
3.281e-09	0.787	DRDQ*03:01_05:01_02:01
1.396e-09	0.786	A*02:01
2.512e-08	0.496	DRDQ*15:01_01:02_06:02
1.233e-09	0.414	DRDQ*15:01_01:02_06:02
1.072e-09	0.653	B*14:02
2.350e-08	0.486	DRB1*01:01
3.214e-10	0.839	A*11:01
3.342e-09	0.673	DRB1*01:01
1.096e-08	0.529	B*27:05
8.337e-10	0.516	DRB1*04:01
8.260e-09	0.508	DQAB*06:01_03:01
1.047e-09	0.574	B*08:01
2.985e-09	0.400	DRB1*01:01
1.239e-09	0.496	DRB1*01:01
1.832e-09	0.464	DRDQ*15:01_01:02_06:02
1.230e-09	0.565	DRB1*04:01
3.698e-10	0.741	DRB1*11:01
1.050e-08	0.544	DRB1*04:01
8.531e-09	0.724	B*07:02
2.094e-09	0.557	DQAB*03:01_02:01
8.810e-09	0.673	C*07:01
2.028e-10	0.830	DQAB*05:05_03:01
1.327e-10	0.520	B*35:01
2.046e-08	0.638	DRDQ*15:01_01:02_06:02
5.572e-10	0.628	DQAB*02:01_02:02
3.524e-08	0.727	B*35:01
1.352e-09	0.577	DRB1*01:01
2.259e-10	0.678	B*52:01
5.458e-09	0.455	DRB1*01:01
4.285e-10	0.703	DRDQ*15:01_01:02_06:02
1.265e-08	0.621	DRB1*01:01
7.129e-10	0.527	A*11:01
5.058e-09	0.586	DPAB*02:01_17:01
3.365e-09	0.476	B*07:02
3.162e-09	0.545	DRB1*01:01
2.018e-09	0.531	DRB1*08:01
6.152e-11	0.722	DQAB*01:01_05:01
8.035e-10	0.539	DQAB*05:05_05:01
5.047e-09	0.531	DRB1*01:01
2.965e-09	0.465	DQAB*01:01_05:01
1.109e-07	0.642	A*24:02
7.674e-10	0.693	C*01:02
3.524e-08	0.550	DRDQ*03:01_05:01_02:01
6.295e-09	0.538	C*07:01
2.655e-09	0.508	DRDQ*03:01_05:01_02:01
3.020e-09	0.688	B*13:02
8.185e-10	0.643	DRB1*04:01
3.981e-08	0.576	DQAB*03:03_05:01
1.148e-07	0.660	A*01:01
3.573e-10	0.692	DPAB*01:03_02:01
5.794e-09	0.462	DRB1*01:02
1.086e-08	0.597	DRDQ*03:01_05:01_02:01
3.199e-09	0.638	A*02:01
8.913e-10	0.933	DRDQ*15:01_01:02_06:02
1.841e-09	0.571	DRDQ*15:01_01:02_06:02
1.112e-09	0.712	DRDQ*15:01_01:02_06:02
9.528e-09	0.702	DRDQ*15:01_01:02_06:02
1.132e-09	0.566	DQAB*01:01_05:01
3.908e-09	0.572	A*03:01
3.428e-10	0.493	DRB1*04:01
1.503e-08	0.497	DRDQ*09:01_03:02_03:03
3.243e-09	0.694	DRB1*07:01
1.409e-08	0.534	DRDQ*15:01_01:02_06:02
2.944e-09	0.602	DRDQ*15:01_01:02_06:02
2.254e-08	0.639	DQAB*01:01_06:02
3.981e-10	0.660	DRB1*04:01
6.516e-12	0.671	DPAB*01:03_02:01
2.004e-10	0.635	DRDQ*15:01_01:02_06:02
8.337e-10	0.487	B*51:01
1.183e-08	0.829	DRB1*04:05
1.849e-07	0.478	DPAB*02:01_01:01
2.767e-09	0.739	B*44:03
3.428e-08	0.561	DRB1*01:01
1.726e-10	0.449	B*18:01
1.114e-09	0.493	DRB1*11:01
9.036e-11	0.703	B*08:01
1.390e-08	0.694	DRDQ*15:01_01:02_06:02
1.714e-09	0.724	B*51:01
2.805e-09	0.634	DQAB*05:05_03:01
1.242e-10	0.601	DQAB*01:01_05:01
5.188e-09	0.548	DRB1*04:05
2.198e-09	0.410	DPAB*02:01_11:01
3.020e-08	0.585	A*02:01
1.303e-09	0.608	DRDQ*03:01_05:01_02:01
3.404e-08	0.533	DRB1*04:01
3.289e-08	0.550	DRB1*11:01
1.109e-09	0.469	DRDQ*10:01_01:05_05:01
2.188e-08	0.528	DRDQ*03:01_05:01_02:01
3.199e-10	0.754	DQAB*03:03_02:02
6.026e-09	0.634	DQAB*01:02_06:04
1.062e-10	0.657	B*40:01
1.062e-09	0.540	DRDQ*15:01_01:02_06:02
3.304e-08	0.530	DRDQ*13:01_01:03_06:03
1.151e-08	0.584	DRB1*01:03
5.754e-08	0.572	DRB1*04:01
8.630e-10	0.577	B*08:01
1.928e-10	0.767	B*18:01
5.176e-08	0.637	DRDQ*15:01_01:02_06:02
3.908e-09	0.377	DRB1*13:02
2.844e-09	0.758	DRDQ*15:01_01:02_06:02
1.416e-09	0.526	DQAB*01:01_05:01
8.185e-09	0.731	DRB1*07:01
1.183e-09	0.494	DRDQ*03:01_05:01_02:01
1.449e-09	0.638	A*02:01
9.795e-09	0.649	DPAB*02:01_13:01
1.429e-09	0.481	DQAB*01:02_06:03
3.289e-08	0.620	DQAB*05:05_03:01
7.015e-10	0.621	DRB1*04:01
7.925e-12	0.678	DQAB*05:05_06:04
3.097e-09	0.621	DRB1*04:01
2.460e-08	0.830	DRB1*04:07
7.638e-10	0.585	DRDQ*03:01_05:01_02:01
1.637e-09	0.444	DRDQ*15:01_01:02_06:02
1.483e-09	0.515	DRDQ*15:01_01:02_06:02
2.761e-09	0.504	DQAB*05:05_03:01
7.464e-11	0.345	B*52:01
6.918e-08	0.601	DRB1*01:01
8.954e-08	0.610	DRB1*04:01
1.042e-11	0.585	DQAB*01:01_05:01
6.486e-10	0.832	DQAB*01:04_05:03
8.375e-09	0.500	DRDQ*13:01_01:03_06:03
2.404e-10	0.760	DRB1*07:01
4.634e-09	0.758	C*08:02
1.786e-08	0.575	DRDQ*03:01_05:01_02:01
6.012e-09	0.694	DRB1*04:01
1.294e-09	0.582	DRB1*01:01
1.746e-09	0.648	DRB1*04:04
2.355e-08	0.558	DQAB*03:03_03:01
4.819e-09	0.617	DRDQ*15:01_01:02_06:02
2.061e-10	0.792	DRB1*13:02
1.007e-09	0.656	DQAB*03:01_03:02
6.383e-10	0.641	DRB1*01:01
1.112e-10	0.573	DRDQ*03:01_05:01_02:01
3.828e-09	0.783	B*44:02
3.170e-08	0.483	C*03:02
2.350e-09	0.589	DRB1*01:01
5.546e-10	0.783	B*35:01
8.570e-09	0.511	DQAB*01:01_05:01
7.211e-10	0.871	DRB1*04:02
2.877e-09	0.680	DRB1*04:02
6.412e-09	0.506	DRB1*04:02
4.385e-10	0.668	DQAB*01:01_02:02
1.318e-08	0.606	DQAB*05:05_03:01
3.802e-10	0.419	DRDQ*03:01_05:01_02:01
8.492e-10	0.497	B*14:02
5.984e-09	0.433	C*04:01
1.033e-09	0.509	DPAB*02:01_03:01
1.268e-11	0.976	DRB1*11:04
4.266e-10	0.745	DRB1*04:03
1.262e-10	0.890	DQAB*01:04_05:03
3.855e-10	0.639	DRB1*13:02
1.726e-08	0.556	DRB1*14:54
4.742e-10	0.678	DQAB*05:05_03:02
1.762e-08	0.637	DRB1*01:01
6.592e-10	0.390	DRB1*04:07
4.786e-10	0.588	DRB1*04:01
4.227e-09	0.820	DRDQ*03:01_05:01_02:01
4.797e-09	0.692	DRDQ*15:01_01:02_06:02
1.510e-09	0.754	DQAB*02:01_06:09
7.907e-08	0.491	DRDQ*09:01_03:02_03:03
8.072e-10	0.694	DRB1*13:02
3.828e-10	0.659	B*58:01
3.972e-09	0.682	C*03:04
2.564e-10	0.584	DRB1*04:01
7.852e-09	0.723	DQAB*05:05_03:01
4.634e-10	0.826	B*40:01
8.222e-10	0.510	DRB1*01:01
1.503e-09	0.577	DRDQ*15:01_01:02_06:02
1.059e-09	0.657	DRDQ*15:01_01:02_06:02
1.030e-08	0.710	DRB1*04:04
2.104e-09	0.812	DPAB*02:02_01:01
1.324e-09	0.656	DRDQ*10:01_01:05_05:01
8.375e-09	0.546	DRDQ*03:01_05:01_02:01
2.265e-08	0.647	DRB1*01:01
3.119e-08	0.599	DRB1*04:01
3.436e-09	0.493	DRB1*13:02
5.140e-09	0.498	DQAB*01:03_06:01
1.968e-08	0.474	B*08:01
5.321e-10	0.655	B*08:01
1.127e-08	0.545	A*02:01
1.694e-09	0.572	A*02:01
9.550e-09	0.602	DRDQ*15:01_01:02_06:02
1.510e-09	0.471	DRB1*01:01
4.732e-08	0.607	DRB1*04:01
1.114e-08	0.710	DRB1*04:01
4.055e-09	0.532	DRB1*04:01
1.164e-08	0.602	DQAB*01:02_06:09
1.426e-09	0.477	DQAB*01:02_02:02
3.690e-10	0.682	DRDQ*15:01_01:02_06:02
1.000e-08	0.577	B*08:01
1.888e-09	0.565	DRDQ*03:01_05:01_02:01
2.812e-09	0.540	DRB1*11:04
7.096e-08	0.600	DRB1*01:01
2.070e-08	0.589	DRDQ*15:01_01:02_06:02
1.521e-09	0.490	DRB1*04:01
6.266e-08	0.547	A*02:01
1.567e-08	0.575	DRDQ*15:01_01:02_06:02
1.079e-08	0.550	B*15:01
7.586e-10	0.524	DRDQ*03:01_05:01_02:01
1.866e-09	0.754	DRB1*15:02
8.035e-11	0.664	DRB1*07:01
1.276e-10	0.681	DRB1*04:01
2.512e-08	0.631	DPAB*01:03_04:02
2.109e-09	0.792	DRDQ*03:01_05:01_02:01
9.616e-09	0.489	DQAB*05:05_02:01
2.218e-10	0.732	DRDQ*15:01_01:02_06:02
5.129e-09	0.713	DRDQ*03:01_05:01_02:01
1.119e-11	0.335	DRDQ*13:01_01:03_06:03
1.094e-09	0.555	DRB1*04:01
1.950e-09	0.395	DRB1*04:03
1.208e-09	0.641	C*06:02
2.742e-10	0.710	DRB1*04:01
1.052e-09	0.541	DRB1*04:04
3.177e-09	0.730	DQAB*05:05_03:01
2.301e-09	0.783	A*29:02
3.917e-09	0.596	DRB1*04:01
4.887e-10	0.605	DRB1*04:01
2.992e-09	0.746	DRDQ*15:01_01:02_06:02
2.280e-10	0.904	DRB1*07:01
1.259e-08	0.513	DRB1*04:01
7.603e-09	0.653	DRB1*08:01
1.945e-09	0.655	DRDQ*15:01_01:02_06:02
2.366e-09	0.768	A*01:01
9.954e-09	0.429	B*53:01
7.244e-11	0.826	A*02:01
2.259e-10	0.595	DRDQ*15:01_01:02_06:02
5.260e-09	0.547	DRDQ*03:01_05:01_02:01
3.819e-09	0.639	DRB1*07:01
4.613e-11	0.477	DRB1*01:01
1.349e-09	0.549	A*02:01
6.109e-08	0.563	DRDQ*03:01_05:01_02:01
8.750e-10	0.439	DRB1*04:01
1.977e-09	0.735	DRDQ*03:01_05:01_02:01
9.705e-10	0.552	A*33:01
2.460e-10	0.964	A*11:01
6.792e-10	0.615	DRB1*07:01
4.227e-09	0.526	DQAB*01:02_06:04
2.371e-10	0.577	DRB1*04:01
9.908e-09	0.544	DRDQ*09:01_03:02_03:03
1.445e-10	0.853	C*04:01
3.243e-07	0.722	DRDQ*03:01_05:01_02:01
5.929e-09	0.477	DRDQ*15:01_01:02_06:02
5.012e-10	0.661	DRDQ*03:01_05:01_02:01
4.797e-10	0.693	DRB1*07:01
6.166e-08	0.565	DRB1*01:01
6.653e-09	0.599	DRB1*04:01
4.236e-07	0.549	DRB1*01:01
7.015e-10	0.694	DRB1*01:03
1.622e-08	0.537	DRB1*14:01
1.503e-10	0.545	DQAB*02:01_03:02
4.345e-09	0.535	DQAB*01:04_05:03
6.982e-08	0.626	C*08:02
6.095e-09	0.446	C*07:01
8.851e-10	0.633	A*33:01
9.727e-11	0.584	DRB1*01:01
1.837e-09	0.454	DRDQ*15:01_01:02_06:02
1.315e-09	0.618	C*16:01
1.156e-09	0.657	C*06:02
2.553e-08	0.514	B*35:01
3.162e-09	0.576	B*58:01
3.192e-10	0.607	DRB1*01:01
9.057e-09	0.582	DRDQ*15:01_01:02_06:02
3.990e-09	0.646	DRB1*01:02
1.914e-09	0.739	B*07:02
7.345e-09	0.653	DRDQ*03:01_05:01_02:01
1.897e-09	0.596	DRB1*13:02
2.203e-10	0.542	DRDQ*03:01_05:01_02:01
1.746e-09	0.527	DQAB*05:05_03:01
4.677e-10	0.730	DRB1*15:02
4.721e-09	0.853	B*44:03
3.802e-08	0.544	B*15:01
1.268e-09	0.567	B*48:01
1.268e-09	0.623	DQAB*01:04_05:03
3.034e-08	0.523	DRDQ*03:01_05:01_02:01
1.014e-07	0.429	B*38:01
2.489e-09	0.557	DRB1*04:02
1.268e-09	0.724	DRB1*07:01
2.871e-09	0.669	DRB1*01:01
6.918e-09	0.785	DRDQ*03:01_05:01_02:01
1.476e-10	0.416	DRDQ*15:01_01:02_06:02
2.938e-09	0.521	DRDQ*15:01_01:02_06:02
5.623e-09	0.443	A*23:01
5.023e-09	0.587	DQAB*05:05_03:01
7.161e-10	0.575	DRB1*07:01
2.301e-09	0.756	C*02:02
1.288e-10	0.547	DQAB*05:05_03:01
5.200e-09	0.763	DQAB*02:01_02:02
3.837e-09	0.555	DRDQ*15:01_01:02_06:02
9.550e-12	0.682	B*08:01
6.095e-08	0.494	DRB1*04:04
1.130e-10	0.634	DRDQ*15:01_01:02_06:02
1.644e-09	0.645	A*02:01
4.819e-10	0.414	A*68:02
7.261e-09	0.531	DRDQ*03:01_05:01_02:01
3.793e-10	0.849	A*01:01
4.457e-08	0.549	DRDQ*03:01_05:01_02:01
8.091e-10	0.654	B*07:02
6.310e-09	0.527	DRDQ*15:01_01:02_06:02
1.897e-10	0.571	DRDQ*03:01_05:01_02:01
4.375e-09	0.479	DRDQ*15:01_01:02_06:02
2.355e-09	0.560	DRDQ*03:01_05:01_02:01
2.023e-09	0.664	DRB1*01:01
1.726e-10	0.365	DQAB*01:02_03:03
3.917e-11	0.708	B*51:01
1.380e-09	0.589	DRB1*04:04
4.613e-09	0.731	DRB1*04:01
7.727e-08	0.567	DRDQ*13:01_01:03_06:03
3.126e-11	0.523	B*15:18
1.500e-09	0.576	DRB1*04:04
3.499e-10	0.458	DRB1*04:02
2.427e-09	0.727	DRDQ*15:01_01:02_06:02
7.145e-09	0.596	DRB1*04:02
4.018e-09	0.585	DRDQ*15:01_01:02_06:02
1.403e-10	0.588	DRB1*07:01
3.289e-08	0.472	DQAB*01:01_03:01
8.318e-10	0.724	DRB1*01:01
2.877e-09	0.593	DRB1*13:02
4.093e-10	0.465	DRDQ*13:01_01:03_06:03
8.770e-09	0.532	DRDQ*03:01_05:01_02:01
1.442e-08	0.523	DRDQ*03:01_05:01_02:01
6.457e-10	0.690	DRB1*01:01
1.094e-08	0.562	DQAB*01:01_05:01
4.560e-08	0.515	DRB1*01:01
2.239e-09	0.636	DRB1*04:02
3.342e-09	0.615	DRDQ*15:01_01:02_06:02
6.368e-10	0.429	DRDQ*03:01_05:01_02:01
1.549e-09	0.749	DRDQ*13:01_01:03_06:03
3.972e-09	0.574	DRB1*01:01
1.679e-09	0.683	DRDQ*13:01_01:03_06:03
6.081e-09	0.610	DRDQ*13:01_01:03_06:03
7.852e-10	0.581	DQAB*01:01_05:01
2.415e-08	0.571	DRB1*07:01
2.443e-08	0.502	DRB1*04:04
1.507e-09	0.678	DRB1*13:02
4.093e-10	0.615	DQAB*01:01_06:03
7.621e-11	0.507	DRB1*04:04
1.021e-08	0.537	DQAB*01:02_06:09
1.514e-08	0.481	DRDQ*15:01_01:02_06:02
4.140e-10	0.559	DRB1*07:01
3.540e-09	0.417	DRB1*01:01
3.428e-10	0.682	DRDQ*15:01_01:02_06:02
8.610e-10	0.838	B*08:01
2.891e-08	0.623	B*35:01
7.015e-10	0.841	DRB1*13:05
6.053e-09	0.417	A*68:01
7.603e-10	0.716	DQAB*01:01_05:03
2.576e-09	0.683	A*01:01
1.132e-10	0.541	DQAB*05:01_06:03
4.966e-09	0.522	DQAB*01:01_02:02
1.718e-09	0.296	DRB1*13:02
1.159e-09	0.661	DRDQ*13:01_01:03_06:03
7.464e-09	0.698	DRDQ*15:01_01:02_06:02
3.656e-09	0.767	C*07:02
5.236e-09	0.605	C*02:02
7.816e-10	0.703	DRB1*04:02
8.770e-09	0.487	DRB1*11:01
2.489e-10	0.727	DRB1*01:01
9.638e-10	0.637	A*02:01
2.938e-09	0.673	DQAB*01:03_06:01
2.891e-08	0.572	DRB1*01:01
8.453e-09	0.615	DQAB*01:01_05:01
6.223e-10	0.636	DRB1*04:01
3.311e-09	0.524	B*58:01
3.170e-11	0.713	DRB1*04:01
1.112e-08	0.438	B*08:01
1.291e-11	0.781	DRDQ*10:01_01:05_05:01
2.317e-10	0.556	DRDQ*15:01_01:02_06:02
5.129e-09	0.544	DRDQ*03:01_05:01_02:01
9.954e-09	0.561	B*27:05
1.679e-07	0.610	DRDQ*03:01_05:01_02:01
2.239e-09	0.635	DRDQ*03:01_05:01_02:01
1.426e-10	0.530	DRB1*01:01
5.333e-09	0.561	DRDQ*03:01_05:01_02:01
3.319e-09	0.440	B*56:01
4.140e-09	0.649	DRB1*01:01
4.786e-07	0.586	DQAB*01:02_02:01
1.227e-09	0.597	A*01:01
2.466e-08	0.604	DRDQ*15:01_01:02_06:02
2.388e-10	0.549	DRDQ*15:01_01:02_06:02
6.397e-09	0.572	DRDQ*03:01_05:01_02:01
9.462e-10	0.928	DRB1*08:01
2.244e-09	0.676	DRB1*01:01
2.851e-08	0.478	DRB1*04:02
5.012e-10	0.582	B*57:01
2.642e-08	0.504	DRDQ*03:01_05:01_02:01
6.839e-09	0.627	B*55:01
6.592e-09	0.556	DRB1*13:05
1.687e-10	0.482	DQAB*05:05_05:01
5.188e-09	0.723	DRB1*01:01
3.192e-08	0.516	DRB1*01:01
1.936e-07	0.609	DRDQ*15:01_01:02_06:02
2.710e-09	0.697	DRDQ*03:01_05:01_02:01
1.268e-08	0.615	DRDQ*15:01_01:02_06:02
2.723e-09	0.524	DQAB*05:05_05:01
6.095e-08	0.626	DRB1*07:01
6.310e-09	0.597	DRDQ*03:01_05:01_02:01
4.083e-12	0.899	DRDQ*13:01_01:03_06:03
3.281e-09	0.465	DRDQ*15:01_01:02_06:02
2.985e-09	0.621	DRB1*07:01
1.054e-08	0.582	DRB1*04:02
2.427e-08	0.563	DQAB*05:05_05:01
1.324e-08	0.596	B*44:02
6.324e-09	0.628	DQAB*01:02_03:01
1.265e-09	0.406	DQAB*05:01_06:03
2.698e-09	0.541	DRDQ*03:01_05:01_02:01
2.679e-11	0.538	DRB1*01:01
2.685e-08	0.511	DRDQ*10:01_01:05_05:01
3.459e-09	0.561	DRDQ*03:01_05:01_02:01
1.028e-09	0.634	DRDQ*15:01_01:02_06:02
4.436e-10	0.658	DQAB*01:01_05:01
2.729e-09	0.488	DQAB*01:03_06:02
4.365e-10	0.671	B*35:01
7.031e-09	0.651	DQAB*01:01_05:01
7.278e-10	0.787	A*01:01
5.781e-10	0.424	DRDQ*15:01_01:02_06:02
9.441e-09	0.600	A*23:01
1.109e-08	0.823	B*07:02
5.943e-10	0.634	DRB1*01:01
3.155e-11	0.590	DRB1*01:01
1.455e-09	0.711	A*31:01
6.776e-10	0.803	B*07:02
6.745e-08	0.503	DRDQ*03:01_05:01_02:01
3.020e-07	0.608	DRB1*04:01
1.687e-09	0.452	DRB1*04:04
2.328e-08	0.503	C*03:02
2.455e-10	0.662	DRDQ*15:01_01:02_06:02
1.514e-09	0.361	DQAB*03:03_05:01
9.484e-09	0.618	DRB1*01:01
1.875e-08	0.542	DRDQ*13:01_01:03_06:03
4.529e-08	0.518	DQAB*01:01_05:01
1.040e-09	0.672	DRB1*07:01
7.816e-10	0.730	A*01:01
6.501e-09	0.531	DRB1*11:01
4.083e-09	0.699	C*08:02
8.892e-09	0.840	DQAB*01:04_05:03
2.825e-10	0.731	DRDQ*13:01_01:03_06:03
4.416e-08	0.505	DRDQ*03:01_05:01_02:01
4.519e-09	0.696	DRB1*04:04
4.688e-09	0.475	DQAB*01:02_06:04
6.427e-10	0.460	DRB1*13:02
1.130e-09	0.515	B*39:01
2.535e-09	0.587	B*08:01
2.965e-10	0.541	DRB1*01:01
2.432e-09	0.564	DRDQ*13:01_01:03_06:03
9.141e-11	0.756	DRDQ*03:01_05:01_02:01
1.963e-09	0.811	B*08:01
1.014e-08	0.656	DRB1*04:04
4.898e-09	0.679	DRB1*01:01
2.223e-09	0.523	DRDQ*13:01_01:03_06:03
1.888e-08	0.505	B*18:01
1.191e-08	0.611	DRDQ*13:01_01:03_06:03
4.315e-09	0.607	DRDQ*03:01_05:01_02:01
1.585e-09	0.780	DRB1*01:01
3.855e-09	0.737	B*08:01
1.282e-08	0.633	DQAB*01:02_03:02
2.234e-09	0.535	DRB1*04:04
2.218e-09	0.684	DRB1*07:01
3.882e-10	0.450	DRB1*13:02
6.730e-09	0.790	DPAB*01:03_04:02
2.594e-09	0.791	DRDQ*15:01_01:02_06:02
5.598e-11	0.566	DQAB*01:02_06:09
7.925e-10	0.446	DRB1*04:07
1.189e-09	0.822	DRB1*04:01
3.724e-08	0.575	DRDQ*13:01_01:03_06:03
2.754e-09	0.545	DRDQ*13:01_01:03_06:03
6.223e-08	0.498	DRB1*13:02
8.670e-10	0.493	DRB1*01:01
1.626e-09	0.704	DRB1*07:01
1.535e-10	0.608	DRB1*04:01
7.047e-10	0.575	A*01:01
5.433e-09	0.527	DRB1*04:03
6.442e-09	0.656	DRDQ*15:01_01:02_06:02
5.023e-09	0.601	DRDQ*03:01_05:01_02:01
5.470e-09	0.441	DQAB*05:01_06:03
6.138e-09	0.505	DRB1*04:01
1.782e-09	0.501	B*38:01
4.169e-08	0.643	DRB1*11:04
3.105e-08	0.536	DRB1*01:01
1.140e-09	0.609	DRB1*04:01
4.256e-10	0.694	DPAB*01:03_02:01
2.761e-11	0.454	DRB1*01:01
1.274e-08	0.541	B*07:02
1.132e-09	0.634	DQAB*03:01_06:03
3.373e-08	0.589	DRB1*01:01
8.241e-09	0.555	DRDQ*03:01_05:01_02:01
2.938e-10	0.439	A*01:01
2.350e-11	0.881	C*14:02
3.793e-09	0.619	DRDQ*15:01_01:02_06:02
2.056e-10	0.502	DQAB*03:01_03:01
8.492e-10	0.684	B*13:02
1.337e-08	0.505	DRDQ*03:01_05:01_02:01
2.153e-08	0.641	DRDQ*13:01_01:03_06:03
1.786e-08	0.848	C*07:01
2.377e-08	0.622	DRB1*14:54
3.192e-10	0.763	B*08:01
1.687e-09	0.512	DRB1*04:01
1.384e-07	0.599	A*03:01
1.766e-10	0.619	A*01:01
2.489e-08	0.499	DRDQ*03:01_05:01_02:01
6.761e-09	0.570	DRDQ*15:01_01:02_06:02
5.662e-10	0.762	DRB1*04:03
1.384e-09	0.720	DRB1*04:01
2.094e-10	0.672	A*29:02
1.265e-09	0.573	B*55:01
8.017e-09	0.508	DRDQ*03:01_05:01_02:01
2.153e-08	0.726	DQAB*05:05_03:01
6.561e-11	0.588	DQAB*01:01_06:03
3.396e-09	0.558	B*44:03
4.446e-09	0.662	DRDQ*03:01_05:01_02:01
6.353e-11	0.586	B*35:03
3.027e-09	0.510	DRB1*01:01
1.107e-09	0.612	DRB1*01:01
3.945e-09	0.595	DQAB*01:01_05:01
1.795e-10	0.644	DRDQ*15:01_01:02_06:02
7.015e-09	0.583	DRDQ*10:01_01:05_05:01
2.388e-08	0.525	DRDQ*15:01_01:02_06:02
7.998e-09	0.623	DRB1*14:01
8.147e-10	0.699	DRDQ*13:01_01:03_06:03
1.271e-09	0.402	DPAB*01:03_04:02
1.694e-07	0.689	B*44:03
5.023e-10	0.652	DPAB*01:03_04:02
5.212e-08	0.553	DRDQ*13:01_01:03_06:03
1.130e-10	0.935	B*08:01
5.200e-10	0.523	DRDQ*03:01_05:01_02:01
2.099e-08	0.574	A*02:01
7.129e-09	0.540	B*14:02
1.274e-09	0.842	B*40:01
1.910e-09	0.567	DRB1*07:01
1.072e-09	0.753	DQAB*05:01_06:03
1.202e-11	0.365	DRB1*16:01
2.410e-09	0.498	DPAB*01:03_01:01
2.838e-09	0.573	B*15:01
1.811e-09	0.500	DRB1*07:01
1.472e-08	0.648	A*02:01
7.261e-09	0.552	DRB1*07:01
6.730e-08	0.627	DRB1*01:01
4.159e-10	0.423	DRDQ*03:01_05:01_02:01
1.303e-08	0.544	DRB1*07:01
1.019e-08	0.562	DRDQ*15:01_01:02_06:02
1.117e-08	0.612	B*07:02
1.452e-09	0.397	DPAB*02:01_03:01
1.026e-08	0.519	DRDQ*15:01_01:02_06:02
1.276e-09	0.550	DRB1*04:01
2.897e-09	0.603	DRB1*04:01
2.716e-09	0.712	DRB1*11:01
1.476e-11	0.553	DRB1*01:01
2.729e-08	0.608	DRDQ*15:01_01:02_06:02
2.042e-08	0.686	B*15:01
9.616e-12	0.773	DRB1*11:03
1.574e-09	0.705	DRB1*01:01
3.055e-09	0.842	B*07:02
2.223e-09	0.778	DRDQ*15:01_01:02_06:02
6.531e-11	0.765	DRB1*04:04
1.462e-08	0.547	DRB1*11:01
9.616e-10	0.529	C*03:02
1.127e-09	0.614	DRB1*04:03
4.721e-09	0.564	B*18:01
1.021e-08	0.566	DRDQ*03:01_05:01_02:01
1.211e-09	0.397	DRB1*04:02
2.018e-09	0.531	DPAB*01:03_04:02
9.528e-10	0.553	DRDQ*03:01_05:01_02:01
1.167e-08	0.605	DRB1*04:01
1.914e-09	0.426	DRB1*04:01
9.036e-10	0.508	DRDQ*03:01_05:01_02:01
3.228e-08	0.599	DRDQ*03:01_05:01_02:01
9.661e-10	0.691	DRB1*01:01
1.040e-09	0.542	DRB1*07:01
1.194e-08	0.502	DRDQ*03:01_05:01_02:01
2.188e-09	0.397	DRDQ*03:01_05:01_02:01
2.851e-09	0.526	DRDQ*03:01_05:01_02:01
3.083e-08	0.519	A*31:01
5.888e-09	0.450	DQAB*05:01_06:02
1.390e-10	0.651	DRB1*13:02
7.870e-09	0.580	DRB1*07:01
7.161e-09	0.405	DQAB*01:02_06:04
5.458e-10	0.630	DRB1*13:02
1.303e-09	0.648	DRB1*15:02
4.130e-09	0.556	DRB1*07:01
1.742e-09	0.551	DRB1*04:01
7.943e-09	0.514	DQAB*05:05_06:04
7.261e-09	0.548	DRB1*07:01
2.265e-08	0.658	DRB1*04:01
4.943e-10	0.782	B*08:01
9.863e-10	0.568	B*18:01
8.166e-11	0.598	DRB1*07:01
6.561e-09	0.612	DRB1*13:02
1.545e-09	0.583	DRDQ*03:01_05:01_02:01
1.986e-08	0.614	DRB1*04:08
6.412e-09	0.526	DRB1*04:02
1.023e-08	0.527	DRDQ*15:01_01:02_06:02
9.528e-08	0.567	A*01:01
2.032e-08	0.598	DRB1*01:01
3.908e-08	0.645	DRDQ*15:01_01:02_06:02
2.377e-09	0.654	B*15:01
1.040e-10	0.717	B*35:01
1.175e-07	0.561	DRDQ*03:01_05:01_02:01
3.733e-09	0.645	DRB1*04:04
2.228e-09	0.510	DQAB*01:04_05:03
9.462e-09	0.601	DRDQ*15:01_01:02_06:02
2.065e-07	0.675	B*07:02
7.031e-10	0.669	DRB1*13:02
2.399e-08	0.537	DRB1*13:02
1.236e-08	0.689	DRB1*07:01
1.156e-08	0.478	DQAB*01:01_05:01
8.054e-10	0.785	DQAB*05:05_03:01
6.776e-09	0.692	DRDQ*10:01_01:05_05:01
6.918e-12	0.753	DRDQ*15:01_01:02_06:02
5.200e-11	0.457	DRB1*04:01
2.032e-09	0.559	B*44:02
4.217e-09	0.674	DQAB*05:05_03:01
6.026e-08	0.541	DQAB*01:01_05:01
7.516e-10	0.534	DQAB*01:03_06:02
1.164e-09	0.548	DQAB*01:01_05:01
2.735e-10	0.443	DRDQ*15:01_01:02_06:02
1.426e-08	0.554	DRDQ*15:01_01:02_06:02
1.324e-08	0.513	DRDQ*03:01_05:01_02:01
6.053e-08	0.624	DRB1*01:01
5.152e-10	0.729	DRB1*11:01
2.754e-09	0.496	C*07:01
8.831e-09	0.555	DRDQ*03:01_05:01_02:01
2.500e-09	0.527	DRB1*11:01
1.143e-11	0.635	DRB1*04:01
3.396e-10	0.581	B*08:01
6.745e-10	0.611	B*27:05
5.943e-09	0.476	A*26:01
5.346e-08	0.618	DRB1*04:01
5.585e-10	0.695	DRB1*04:07
2.080e-11	0.664	DQAB*05:05_06:02
1.786e-09	0.446	DPAB*02:01_17:01
9.817e-10	0.632	DRB1*07:01
1.112e-10	0.680	DRDQ*13:01_01:03_06:03
3.681e-11	0.767	DRDQ*15:01_01:02_06:02
2.404e-09	0.581	DQAB*05:01_06:02
1.770e-09	0.710	DRB1*04:01
3.076e-09	0.533	DRB1*07:01
1.172e-08	0.547	DRB1*07:01
1.045e-08	0.516	DRDQ*15:01_01:02_06:02
2.818e-09	0.725	DRB1*04:04
3.126e-10	0.793	DRB1*07:01
3.917e-09	0.459	DPAB*02:01_02:01
1.762e-10	0.921	A*29:01
2.128e-09	0.700	B*08:01
4.335e-08	0.531	DRB1*07:01
1.778e-09	0.472	DRDQ*13:01_01:03_06:03
2.767e-09	0.741	DRDQ*15:01_01:02_06:02
1.667e-08	0.548	C*04:01
3.177e-08	0.567	DRB1*01:01
3.565e-09	0.401	DRDQ*03:01_05:01_02:01
6.368e-09	0.579	DRB1*01:01
8.492e-10	0.801	DRB1*04:01
5.888e-10	0.619	DRDQ*03:01_05:01_02:01
5.875e-08	0.486	DQAB*05:01_03:01
3.027e-09	0.555	DRDQ*15:01_01:02_06:02
5.200e-08	0.522	DRB1*01:01
2.173e-09	0.455	DRDQ*15:01_01:02_06:02
3.873e-11	0.500	DQAB*01:02_05:02
3.656e-09	0.550	DRDQ*03:01_05:01_02:01
9.616e-10	0.726	DQAB*05:05_03:01
9.727e-10	0.739	B*07:02
1.552e-08	0.500	DRB1*04:01
1.730e-10	0.651	DRB1*04:01
1.072e-07	0.616	DRB1*04:01
1.923e-09	0.766	DRDQ*15:01_01:02_06:02
5.649e-09	0.605	DRDQ*03:01_05:01_02:01
2.042e-09	0.613	DRB1*08:01
1.644e-08	0.618	DRDQ*15:01_01:02_06:02
1.285e-09	0.652	B*07:02
3.311e-09	0.499	B*50:01
4.355e-10	0.444	DRDQ*15:01_01:02_06:02
1.897e-09	0.547	DRDQ*03:01_05:01_02:01
6.577e-09	0.594	A*11:01
1.524e-10	0.626	DRB1*01:01
5.212e-09	0.490	A*68:01
3.141e-09	0.427	DRDQ*03:01_05:01_02:01
1.387e-08	0.559	DRB1*01:01
2.198e-09	0.420	DQAB*01:03_06:01
1.442e-09	0.609	DRB1*01:01
7.727e-09	0.681	DRDQ*15:01_01:02_06:02
6.152e-10	0.737	B*15:01
6.855e-09	0.508	DRB1*07:01
5.623e-10	0.711	DRDQ*15:01_01:02_06:02
3.690e-10	0.562	A*01:01
2.018e-09	0.350	DQAB*01:03_03:01
1.175e-08	0.692	DQAB*01:02_02:02
3.436e-08	0.540	DRDQ*03:01_05:01_02:01
1.259e-10	0.522	DQAB*05:05_03:01
3.243e-10	0.660	DRDQ*09:01_03:02_03:03
2.535e-09	0.648	DRB1*07:01
6.067e-09	0.640	B*38:01
1.762e-09	0.742	DRB1*07:01
1.862e-09	0.717	DRDQ*10:01_01:05_05:01
1.035e-09	0.519	DRDQ*10:01_01:05_05:01
4.325e-09	0.542	DRB1*04:01
6.180e-10	0.524	DQAB*01:01_06:03
2.805e-10	0.626	DRB1*04:01
3.573e-10	0.760	DPAB*01:03_02:01
1.346e-10	0.575	DRB1*13:02
6.808e-09	0.608	DRB1*04:01
1.014e-09	0.403	B*35:01
5.408e-10	0.681	DRB1*11:04
4.920e-09	0.472	DRDQ*15:01_01:02_06:02
1.641e-10	0.377	DRDQ*13:01_01:03_06:03
1.875e-07	0.703	DRDQ*15:01_01:02_06:02
3.606e-09	0.594	DRDQ*03:01_05:01_02:01
1.432e-09	0.438	DRB1*14:54
2.667e-09	0.690	B*08:01
5.636e-10	0.634	DQAB*01:02_06:09
1.963e-10	0.612	DRB1*04:01
2.512e-10	0.609	A*02:01
1.014e-09	0.634	DRB1*04:07
1.845e-09	0.757	A*02:01
3.034e-09	0.481	DQAB*05:05_03:01
2.679e-10	0.576	DRDQ*03:01_05:01_02:01
1.710e-10	0.960	DRB1*13:02
4.645e-09	0.613	DQAB*01:01_05:01
1.607e-08	0.561	DRB1*16:01
8.414e-10	0.717	B*40:01
8.511e-08	0.625	DRDQ*03:01_05:01_02:01
9.594e-08	0.472	DQAB*01:01_05:01
1.567e-09	0.540	DRDQ*15:01_01:02_06:02
7.551e-10	0.889	DRB1*01:01
3.443e-09	0.585	DRB1*04:02
2.183e-08	0.609	DRB1*01:01
9.886e-09	0.528	DRDQ*15:01_01:02_06:02
4.046e-09	0.774	B*14:02
3.540e-10	0.722	B*44:03
1.517e-10	0.694	A*02:01
5.916e-11	0.556	A*31:01
1.089e-07	0.623	DRDQ*15:01_01:02_06:02
4.345e-10	0.688	C*04:01
2.529e-08	0.616	DRB1*07:01
7.709e-08	0.508	DQAB*01:01_05:01
4.385e-08	0.665	DRDQ*03:01_05:01_02:01
2.704e-09	0.688	DRB1*07:01
2.328e-08	0.456	DRDQ*15:01_01:02_06:02
1.161e-08	0.419	B*15:01
3.999e-09	0.541	DRDQ*03:01_05:01_02:01
5.000e-10	0.483	DQAB*03:01_06:02
5.047e-10	0.711	DRB1*16:01
1.567e-08	0.463	B*07:02
9.311e-10	0.656	DRB1*01:01
5.321e-10	0.728	DRDQ*15:01_01:02_06:02
7.551e-09	0.558	DRDQ*15:01_01:02_06:02
1.002e-10	0.675	DRB1*04:01
1.524e-09	0.624	DRB1*07:01
1.991e-10	0.588	DQAB*02:01_03:03
4.634e-10	0.851	DPAB*02:01_01:01
8.414e-12	0.503	DRB1*04:01
6.839e-09	0.574	DRDQ*03:01_05:01_02:01
1.208e-07	0.546	DRDQ*03:01_05:01_02:01
7.096e-10	0.519	DRDQ*15:01_01:02_06:02
5.129e-10	0.660	B*07:02
3.707e-11	0.943	B*40:01
1.279e-09	0.547	B*14:02
9.638e-09	0.769	B*07:02
5.358e-10	0.508	DRDQ*03:01_05:01_02:01
9.616e-09	0.502	DPAB*01:03_03:01
8.913e-10	0.721	DRB1*04:04
6.637e-08	0.546	DQAB*01:01_06:03
1.778e-09	0.698	A*02:01
1.782e-09	0.614	DRDQ*15:01_01:02_06:02
1.574e-09	0.650	DQAB*01:01_05:01
1.517e-09	0.602	C*08:02
4.732e-08	0.510	DRDQ*03:01_05:01_02:01
9.572e-09	0.513	A*68:01
9.594e-09	0.573	B*50:01
4.436e-09	0.622	DRB1*04:01
4.416e-08	0.568	DRDQ*15:01_01:02_06:02
9.462e-08	0.707	B*07:02
4.560e-08	0.580	DRDQ*03:01_05:01_02:01
1.180e-08	0.456	DRDQ*10:01_01:05_05:01
1.019e-08	0.688	DRDQ*03:01_05:01_02:01
1.202e-09	0.826	DRB1*04:02
1.014e-09	0.349	A*33:03
2.382e-09	0.628	B*08:01
1.183e-11	0.898	DRB1*04:01
6.668e-09	0.493	DRDQ*03:01_05:01_02:01
2.661e-10	0.669	DQAB*01:02_02:02
6.516e-09	0.364	B*27:05
3.155e-09	0.636	DRB1*07:01
6.166e-08	0.512	DQAB*01:01_05:01
1.560e-09	0.570	B*18:01
4.009e-11	0.550	DRB1*04:02
5.808e-10	0.655	DRB1*16:02
3.048e-10	0.488	B*35:01
4.064e-08	0.661	DRB1*11:04
1.180e-09	0.364	B*14:02
1.866e-09	0.626	B*08:01
6.902e-09	0.580	DRB1*01:01
3.802e-08	0.476	B*44:02
7.047e-10	0.615	DRB1*01:01
4.581e-09	0.845	C*07:01
2.350e-08	0.561	A*02:01
8.892e-09	0.452	DRDQ*15:01_01:02_06:02
1.910e-09	0.526	DRB1*04:01
3.304e-09	0.609	A*03:01
3.141e-10	0.688	DRB1*11:01
4.699e-09	0.639	DQAB*01:04_05:03
3.917e-09	0.698	A*33:03
7.447e-10	0.480	DRDQ*10:01_01:05_05:01
4.102e-09	0.589	C*03:03
1.026e-08	0.609	DRB1*04:01
5.383e-09	0.543	A*03:01
1.109e-09	0.863	DQAB*02:01_02:02
6.310e-09	0.847	B*44:02
1.549e-09	0.592	DQAB*05:05_03:01
1.449e-08	0.381	DRB1*07:01
4.909e-09	0.423	B*07:02
2.812e-10	0.381	DRB1*01:03
1.306e-09	0.592	DRB1*07:01
1.626e-09	0.682	DRB1*11:01
5.559e-10	0.745	DRB1*08:01
2.143e-09	0.561	DRB1*15:02
1.432e-08	0.687	C*12:03
8.610e-10	0.754	C*03:03
6.902e-10	0.512	DRDQ*15:01_01:02_06:02
2.564e-10	0.450	DRDQ*13:01_01:03_06:03
7.780e-09	0.612	DRB1*04:01
4.217e-10	0.698	DRB1*01:01
3.664e-11	0.615	DRDQ*03:01_05:01_02:01
2.594e-09	0.650	DRB1*04:02
1.371e-07	0.676	B*08:01
1.186e-08	0.543	DRDQ*10:01_01:05_05:01
1.130e-07	0.510	B*44:03
2.056e-09	0.500	B*56:01
1.671e-09	0.600	B*08:01
1.435e-09	0.769	DRB1*04:04
1.977e-10	0.605	DRDQ*10:01_01:05_05:01
1.706e-09	0.882	B*37:01
2.178e-09	0.609	DRDQ*03:01_05:01_02:01
4.227e-08	0.587	A*24:02
1.268e-08	0.603	DRDQ*03:01_05:01_02:01
6.281e-10	0.488	DQAB*03:03_02:01
3.184e-09	0.626	DRB1*01:01
1.213e-08	0.651	DRB1*04:01
6.668e-10	0.745	B*44:02
7.621e-12	0.906	B*35:01
5.521e-09	0.612	A*01:01
8.670e-09	0.579	DQAB*01:01_05:01
2.449e-08	0.618	DRB1*04:01
3.126e-09	0.486	B*44:02
4.046e-10	0.622	DRDQ*10:01_01:05_05:01
4.624e-09	0.528	B*35:01
2.360e-08	0.497	DRB1*04:01
2.951e-09	0.974	A*11:01
5.164e-10	0.466	DPAB*02:01_10:01
5.420e-09	0.431	DRDQ*10:01_01:05_05:01
7.482e-08	0.510	DRDQ*13:01_01:03_06:03
7.745e-10	0.732	DRB1*13:02
2.891e-10	0.719	DQAB*05:05_03:01
5.408e-11	0.433	B*51:01
4.932e-09	0.640	DRDQ*03:01_05:01_02:01
6.730e-09	0.507	DRDQ*15:01_01:02_06:02
8.570e-09	0.558	DRB1*04:01
3.855e-08	0.474	A*01:01
1.803e-09	0.656	DRDQ*10:01_01:05_05:01
5.200e-09	0.665	DRDQ*03:01_05:01_02:01
8.453e-11	0.702	DQAB*03:03_03:01
2.679e-08	0.461	A*26:01
1.064e-09	0.658	DRDQ*03:01_05:01_02:01
1.754e-08	0.467	DRDQ*13:01_01:03_06:03
5.260e-09	0.635	B*15:01
3.846e-08	0.609	B*07:02
1.183e-08	0.663	C*06:02
6.324e-10	0.564	DQAB*01:02_06:04
4.140e-09	0.606	DRDQ*13:01_01:03_06:03
3.698e-11	0.525	DRDQ*09:01_03:02_03:03
7.816e-10	0.453	DRB1*04:02
1.247e-08	0.698	DRB1*04:01
1.479e-08	0.552	DRDQ*03:01_05:01_02:01
1.698e-08	0.617	A*02:01
9.772e-09	0.725	DQAB*01:01_05:01
1.722e-09	0.601	DRDQ*15:01_01:02_06:02
6.730e-09	0.685	DRB1*01:01
2.148e-09	0.735	A*31:01
3.342e-09	0.530	DRDQ*13:01_01:03_06:03
3.412e-10	0.720	DRB1*04:04
7.194e-10	0.528	C*08:02
2.931e-08	0.517	DRDQ*13:01_01:03_06:03
1.191e-09	0.716	DQAB*01:04_05:03
2.193e-09	0.618	DRB1*01:01
1.560e-09	0.641	DQAB*01:03_02:02
2.061e-09	0.486	DPAB*01:03_04:02
1.901e-08	0.611	DRDQ*15:01_01:02_06:02
5.188e-10	0.481	DRDQ*13:01_01:03_06:03
5.888e-09	0.480	B*35:01
4.169e-08	0.606	DRB1*04:02
7.194e-09	0.514	DRB1*01:01
2.393e-08	0.623	DRDQ*15:01_01:02_06:02
1.340e-09	0.576	DRB1*07:01
7.621e-09	0.547	DRB1*07:01
4.178e-09	0.585	DQAB*05:05_03:01
3.954e-09	0.704	A*68:01
3.119e-08	0.578	DRB1*13:02
6.792e-11	0.704	DQAB*01:01_05:01
1.698e-10	0.903	B*37:01
2.679e-09	0.704	DQAB*01:01_05:01
3.581e-10	0.873	B*08:01
1.276e-08	0.456	DRDQ*03:01_05:01_02:01
3.846e-09	0.503	DQAB*03:03_06:02
1.288e-08	0.576	DRB1*07:01
1.067e-08	0.646	DRDQ*13:01_01:03_06:03
5.875e-09	0.477	DRB1*04:08
2.046e-09	0.470	DRDQ*03:01_05:01_02:01
6.166e-10	0.531	DRDQ*15:01_01:02_06:02
7.261e-09	0.435	C*03:02
1.276e-09	0.684	DRB1*07:01
3.083e-09	0.794	DRDQ*15:01_01:02_06:02
5.675e-09	0.774	DRB1*13:05
1.762e-11	0.364	DRDQ*10:01_01:05_05:01
1.644e-09	0.755	B*40:01
1.064e-08	0.561	DRDQ*15:01_01:02_06:02
6.730e-08	0.522	DRB1*01:01
3.273e-09	0.696	B*51:01
6.039e-09	0.687	B*40:01
6.683e-10	0.696	A*01:01
9.817e-10	0.552	DRB1*04:02
8.492e-10	0.562	DRB1*07:01
1.132e-11	0.647	A*01:01
2.767e-10	0.558	DRDQ*15:01_01:02_06:02
2.911e-08	0.614	DRDQ*03:01_05:01_02:01
6.714e-09	0.809	DRB1*16:01
1.919e-08	0.618	DRDQ*15:01_01:02_06:02
2.075e-09	0.742	DRDQ*15:01_01:02_06:02
1.019e-08	0.740	DQAB*01:04_05:03
1.393e-09	0.538	DRDQ*13:01_01:03_06:03
5.000e-10	0.593	DRDQ*15:01_01:02_06:02
2.529e-09	0.570	DRDQ*15:01_01:02_06:02
4.276e-09	0.582	B*15:01
2.877e-08	0.540	DRB1*01:01
5.333e-09	0.423	DRDQ*03:01_05:01_02:01
3.443e-08	0.594	DRDQ*03:01_05:01_02:01
2.529e-09	0.528	DRDQ*03:01_05:01_02:01
1.159e-09	0.889	DRB1*16:01
3.565e-09	0.482	DRB1*01:01
2.228e-10	0.567	DRB1*01:01
1.114e-08	0.675	DRDQ*10:01_01:05_05:01
5.445e-08	0.512	DRB1*04:01
8.872e-09	0.370	DRDQ*13:01_01:03_06:03
2.032e-09	0.551	B*52:01
3.681e-09	0.469	DRB1*01:01
1.799e-09	0.539	DRDQ*13:01_01:03_06:03
3.266e-10	0.745	B*44:03
2.070e-08	0.453	A*31:01
1.730e-09	0.681	DRB1*04:04
5.023e-09	0.679	DRB1*04:01
2.992e-10	0.693	B*44:03
7.674e-10	0.574	DRB1*11:01
3.802e-09	0.626	DRB1*01:01
2.754e-09	0.521	DRB1*07:01
2.679e-09	0.617	DRDQ*15:01_01:02_06:02
1.387e-09	0.661	DRDQ*15:01_01:02_06:02
8.690e-10	0.619	DRB1*01:03
2.780e-09	0.811	DRB1*11:01
1.690e-09	0.565	DQAB*01:01_05:01
1.897e-09	0.452	DRB1*07:01
1.014e-09	0.542	DPAB*02:02_05:01
2.523e-09	0.429	DRB1*07:01
4.295e-09	0.501	DRB1*01:01
3.639e-10	0.983	DQAB*01:02_06:09
2.735e-08	0.534	DRB1*04:01
7.998e-10	0.507	DQAB*04:01_04:02
9.550e-09	0.583	DRDQ*13:01_01:03_06:03
4.256e-09	0.393	B*41:01
2.673e-09	0.661	DRB1*08:01
6.295e-09	0.578	DRB1*07:01
1.002e-08	0.602	B*07:02
3.917e-09	0.680	DRDQ*03:01_05:01_02:01
1.191e-09	0.936	DRB1*13:03
4.550e-09	0.646	DRDQ*09:01_03:02_03:03
2.673e-10	0.701	DRB1*04:05
8.110e-08	0.685	DRDQ*15:01_01:02_06:02
1.702e-08	0.555	B*58:01
1.112e-08	0.601	DRB1*01:01
2.028e-09	0.646	DRDQ*03:01_05:01_02:01
6.067e-09	0.405	DRDQ*09:01_03:02_03:03
7.194e-09	0.582	DRB1*04:04
2.780e-10	0.528	B*08:01
7.980e-10	0.624	DRB1*07:01
2.673e-08	0.765	B*07:02
2.761e-09	0.537	DRDQ*15:01_01:02_06:02
4.159e-09	0.638	A*02:01
1.282e-08	0.600	DRDQ*15:01_01:02_06:02
8.054e-09	0.703	DRB1*01:02
1.023e-08	0.588	DRDQ*10:01_01:05_05:01
6.427e-09	0.501	DRDQ*03:01_05:01_02:01
8.414e-10	0.926	DRB1*04:04
4.111e-10	0.474	A*31:01
4.786e-09	0.670	DPAB*01:03_03:01
2.999e-09	0.664	B*44:03
5.649e-10	0.722	DRDQ*03:01_05:01_02:01
8.299e-10	0.523	B*48:01
1.714e-08	0.600	DRB1*04:01
3.404e-09	0.528	DPAB*02:01_17:01
9.036e-10	0.660	DQAB*03:01_02:02
4.055e-09	0.735	DQAB*05:05_03:01
8.453e-09	0.586	DRB1*08:01
3.020e-09	0.540	B*14:02
5.728e-09	0.580	DRB1*01:01
4.188e-09	0.713	DRB1*04:01
6.637e-10	0.672	DRB1*01:01
2.109e-09	0.535	DRDQ*15:01_01:02_06:02
3.631e-09	0.586	DRDQ*03:01_05:01_02:01
5.834e-08	0.636	DRB1*04:04
2.218e-09	0.508	DRB1*01:01
2.360e-10	0.712	C*05:01
1.361e-09	0.560	DPAB*02:01_02:01
9.397e-09	0.534	DRDQ*15:01_01:02_06:02
3.811e-09	0.521	DPAB*01:03_13:01
1.439e-10	0.634	DRB1*04:01
4.645e-10	0.635	DRB1*04:04
5.848e-09	0.588	DRDQ*15:01_01:02_06:02
1.291e-09	0.557	DRB1*14:01
7.656e-10	0.758	DRDQ*03:01_05:01_02:01
3.334e-10	0.510	DRB1*07:01
2.084e-09	0.428	DQAB*01:01_03:01
4.539e-09	0.799	DQAB*01:02_02:02
2.099e-08	0.653	DRDQ*10:01_01:05_05:01
1.455e-08	0.475	DRB1*04:01
1.791e-09	0.632	DRB1*04:01
2.307e-08	0.538	DRB1*04:01
8.318e-10	0.816	DRB1*11:01
2.193e-09	0.646	DRDQ*15:01_01:02_06:02
6.730e-10	0.546	DRB1*01:01
1.104e-09	0.641	DRB1*04:01
6.209e-10	0.579	DQAB*05:05_03:01
1.052e-10	0.533	B*27:05
2.228e-09	0.642	DRB1*01:01
6.823e-09	0.571	DRDQ*03:01_05:01_02:01
2.360e-09	0.687	DRB1*07:01
1.358e-08	0.586	DRB1*01:01
1.374e-09	0.473	DPAB*01:03_03:01
6.237e-10	0.687	DRB1*07:01
1.807e-09	0.903	DQAB*01:02_06:04
2.692e-09	0.611	DRB1*01:01
2.723e-10	0.590	DRDQ*09:01_03:02_03:03
9.204e-09	0.644	DRB1*04:01
4.093e-10	0.580	DRDQ*13:01_01:03_06:03
4.426e-10	0.674	DQAB*01:04_05:03
9.977e-10	0.543	DRB1*01:01
5.610e-09	0.707	DQAB*06:01_03:01
4.797e-09	0.656	DRDQ*15:01_01:02_06:02
6.252e-10	0.624	A*24:02
3.917e-09	0.767	B*44:03
5.902e-09	0.525	B*15:01
2.291e-09	0.699	DPAB*02:01_13:01
3.972e-10	0.663	DRDQ*15:01_01:02_06:02
1.222e-09	0.590	DRDQ*15:01_01:02_06:02
8.395e-10	0.279	DRB1*15:02
1.007e-09	0.815	DRDQ*15:01_01:02_06:02
2.168e-09	0.590	B*07:02
7.482e-09	0.749	DRB1*04:04
2.518e-08	0.483	DRB1*01:01
5.610e-10	0.537	DRB1*11:01
6.839e-10	0.591	DRDQ*15:01_01:02_06:02
1.722e-09	0.563	DRDQ*15:01_01:02_06:02
1.694e-07	0.488	DRDQ*15:01_01:02_06:02
9.226e-10	0.734	DRB1*01:03
4.955e-09	0.442	DRDQ*10:01_01:05_05:01
7.603e-09	0.783	DRDQ*15:01_01:02_06:02
8.933e-09	0.591	A*23:01
6.138e-10	0.513	DRB1*07:01
6.501e-11	0.874	DRDQ*13:01_01:03_06:03
4.831e-09	0.451	DRDQ*15:01_01:02_06:02
6.427e-08	0.571	DRB1*11:01
2.382e-09	0.640	DRB1*07:01
4.467e-11	0.746	B*51:01
1.626e-08	0.512	B*07:02
1.346e-09	0.546	DRDQ*15:01_01:02_06:02
1.435e-09	0.371	DQAB*05:05_05:01
7.551e-10	0.566	DQAB*01:01_05:01
7.745e-09	0.545	DRB1*07:01
5.383e-10	0.580	C*03:02
1.892e-09	0.611	DRB1*07:01
3.177e-10	0.411	DRDQ*03:01_05:01_02:01
1.535e-08	0.520	C*07:01
1.250e-10	0.786	DRB1*04:03
9.462e-10	0.695	DPAB*01:03_02:01
1.849e-11	0.667	DRDQ*03:01_05:01_02:01
1.352e-09	0.761	B*15:01
6.471e-10	0.690	DPAB*01:03_04:01
2.477e-08	0.542	DRDQ*15:01_01:02_06:02
6.124e-10	0.671	DRDQ*15:01_01:02_06:02
5.834e-09	0.623	DRDQ*03:01_05:01_02:01
3.342e-09	0.539	DRB1*04:01
1.510e-09	0.586	DRB1*04:01
2.188e-10	0.538	DQAB*01:03_02:02
3.006e-10	0.522	DRB1*01:01
4.055e-09	0.563	DRDQ*03:01_05:01_02:01
1.164e-09	0.479	B*15:01
7.430e-10	0.739	DRDQ*03:01_05:01_02:01
1.500e-08	0.617	A*02:01
2.793e-10	0.711	DRB1*01:01
2.280e-08	0.523	DRDQ*15:01_01:02_06:02
1.483e-07	0.548	DQAB*01:01_05:01
1.156e-08	0.690	DRDQ*10:01_01:05_05:01
2.535e-08	0.525	DRB1*07:01
3.828e-09	0.526	B*18:01
7.727e-11	0.833	C*06:02
9.354e-10	0.677	DRDQ*03:01_05:01_02:01
3.597e-08	0.528	DRB1*14:54
1.837e-09	0.598	DRB1*04:01
1.552e-08	0.589	DRDQ*15:01_01:02_06:02
3.251e-09	0.389	DQAB*03:03_05:01
8.395e-08	0.617	DRDQ*13:01_01:03_06:03
1.442e-09	0.546	DRB1*04:02
2.178e-08	0.460	DRDQ*15:01_01:02_06:02
3.981e-10	0.485	DRDQ*13:01_01:03_06:03
6.012e-08	0.594	A*02:01
1.919e-08	0.546	DRDQ*15:01_01:02_06:02
5.508e-09	0.830	DRB1*04:01
1.102e-08	0.623	DRDQ*13:01_01:03_06:03
1.119e-09	0.544	B*18:01
1.014e-08	0.526	B*38:01
1.219e-08	0.601	DQAB*01:03_06:02
2.460e-09	0.541	DRB1*04:01
4.121e-09	0.674	DRDQ*15:01_01:02_06:02
9.550e-09	0.582	DRDQ*03:01_05:01_02:01
5.458e-09	0.453	DQAB*01:02_06:03
3.954e-08	0.354	DRB1*04:05
1.972e-09	0.605	DRDQ*15:01_01:02_06:02
3.436e-09	0.694	DRB1*04:01
1.429e-09	0.516	DQAB*01:02_06:09
2.679e-08	0.469	DQAB*01:01_05:01
4.656e-09	0.507	DRDQ*03:01_05:01_02:01
5.260e-09	0.685	DPAB*02:01_01:01
1.991e-08	0.539	DQAB*01:01_05:01
7.278e-09	0.590	DQAB*01:01_02:02
8.128e-09	0.658	DRDQ*03:01_05:01_02:01
7.709e-10	0.586	DQAB*01:01_05:01
2.884e-09	0.487	A*33:01
1.005e-07	0.544	B*07:02
7.328e-10	0.967	B*40:01
6.745e-10	0.834	DQAB*01:01_05:01
1.186e-07	0.615	DRDQ*15:01_01:02_06:02
1.330e-08	0.725	B*35:01
1.663e-09	0.514	DRDQ*15:01_01:02_06:02
3.319e-10	0.538	DRB1*14:01
1.828e-09	0.607	DRDQ*03:01_05:01_02:01
9.397e-10	0.590	C*04:01
2.825e-11	0.576	C*04:01
9.333e-09	0.532	B*08:01
7.656e-10	0.598	DPAB*01:03_03:01
6.808e-08	0.509	DRDQ*15:01_01:02_06:02
5.408e-09	0.502	B*18:01
2.761e-09	0.516	DRB1*07:01
3.673e-11	0.660	DRB1*04:01
5.445e-10	0.863	DQAB*05:05_03:01
5.117e-10	0.586	DRB1*01:01
1.318e-10	0.570	DRDQ*13:01_01:03_06:03
1.824e-09	0.682	B*38:01
5.781e-10	0.527	DRDQ*03:01_05:01_02:01
5.768e-08	0.676	DRDQ*13:01_01:03_06:03
3.192e-09	0.608	DRDQ*03:01_05:01_02:01
3.105e-09	0.598	DRDQ*03:01_05:01_02:01
2.761e-09	0.636	DRDQ*03:01_05:01_02:01
6.668e-10	0.655	DRB1*07:01
7.345e-09	0.579	DRDQ*15:01_01:02_06:02
7.482e-09	0.566	DRB1*04:01
2.265e-10	0.526	DRDQ*03:01_05:01_02:01
3.126e-08	0.580	DRDQ*15:01_01:02_06:02
6.934e-08	0.849	A*02:01
3.656e-08	0.703	DQAB*01:01_05:01
6.577e-09	0.549	DQAB*01:01_05:01
7.834e-10	0.695	DRB1*07:01
1.069e-09	0.733	B*08:01
5.176e-09	0.512	B*38:01
2.415e-08	0.548	A*02:01
1.159e-09	0.536	DQAB*04:01_04:02
8.072e-10	0.627	A*02:01
1.607e-09	0.535	DRDQ*15:01_01:02_06:02
1.795e-08	0.669	DRB1*04:04
9.419e-09	0.731	DRB1*01:01
9.817e-09	0.459	DRB1*07:01
1.503e-08	0.636	DRDQ*15:01_01:02_06:02
1.365e-09	0.491	DRB1*04:01
2.698e-09	0.754	DRB1*01:01
8.185e-09	0.515	DPAB*01:03_04:02
7.586e-11	0.761	DQAB*05:05_03:01
2.979e-08	0.650	DRDQ*03:01_05:01_02:01
2.698e-09	0.422	DRB1*01:01
3.177e-12	0.801	B*44:03
6.486e-11	0.465	DRB1*07:01
1.164e-08	0.590	DRDQ*13:01_01:03_06:03
1.514e-08	0.666	DQAB*01:01_05:01
3.365e-09	0.559	DRB1*13:02
8.670e-09	0.547	B*15:01
9.354e-08	0.610	DRB1*04:04
2.891e-08	0.625	DRDQ*03:01_05:01_02:01
7.998e-09	0.518	DRB1*11:01
4.808e-09	0.411	DRDQ*15:01_01:02_06:02
3.890e-09	0.577	DRDQ*15:01_01:02_06:02
3.837e-10	0.459	DRDQ*03:01_05:01_02:01
2.951e-08	0.569	DRB1*04:01
1.291e-08	0.503	B*27:05
9.162e-10	0.618	DRDQ*15:01_01:02_06:02
3.811e-09	0.509	C*16:01
8.017e-10	0.591	DPAB*02:02_01:01
7.852e-10	0.670	DRB1*07:01
1.138e-09	0.395	DRDQ*15:01_01:02_06:02
1.091e-09	0.513	A*02:05
2.265e-08	0.508	DRB1*04:04
1.009e-07	0.576	DRDQ*03:01_05:01_02:01
4.699e-09	0.508	DRDQ*15:01_01:02_06:02
8.670e-09	0.537	DRDQ*13:01_01:03_06:03
2.028e-08	0.397	DRB1*04:01
6.152e-10	0.700	DRDQ*15:01_01:02_06:02
1.607e-09	0.455	DPAB*01:03_11:01
6.934e-09	0.578	DRB1*13:02
1.349e-08	0.665	DRB1*04:01
2.432e-09	0.518	DRB1*11:01
4.335e-09	0.358	DRDQ*15:01_01:02_06:02
1.778e-08	0.465	DPAB*02:01_02:01
4.345e-09	0.721	A*03:01
1.648e-09	0.674	DRB1*01:01
7.311e-10	0.671	B*51:01
1.107e-10	0.622	C*06:02
3.936e-08	0.643	DRDQ*03:01_05:01_02:01
8.690e-10	0.375	DRDQ*13:01_01:03_06:03
2.495e-10	0.558	DQAB*01:01_05:01
2.168e-12	0.722	DRB1*04:05
7.816e-10	0.757	A*29:02
9.750e-11	0.504	DQAB*05:01_06:03
1.746e-08	0.637	DRB1*04:02
2.761e-09	0.643	DRB1*04:01
1.698e-09	0.761	DRB1*04:01
1.143e-10	0.521	DRB1*01:01
3.020e-09	0.565	DRB1*04:04
6.324e-08	0.656	A*02:01
7.228e-09	0.499	DRDQ*15:01_01:02_06:02
1.811e-09	0.502	DQAB*02:01_03:03
1.104e-09	0.509	DRDQ*03:01_05:01_02:01
5.023e-10	0.630	DRDQ*15:01_01:02_06:02
3.192e-09	0.659	DRB1*01:01
6.339e-11	0.559	DRDQ*03:01_05:01_02:01
3.690e-08	0.530	DRDQ*03:01_05:01_02:01
3.776e-10	0.921	DRB1*16:01
1.374e-08	0.452	DRB1*04:04
4.764e-09	0.600	B*44:03
6.209e-10	0.557	DPAB*01:03_03:01
9.099e-11	0.641	DRB1*01:01
2.270e-08	0.658	DQAB*01:04_05:03
1.416e-09	0.492	DRDQ*15:01_01:02_06:02
5.754e-09	0.755	DRDQ*10:01_01:05_05:01
5.821e-08	0.650	DRB1*04:01
9.268e-09	0.542	A*03:01
1.282e-08	0.503	DRDQ*15:01_01:02_06:02
5.623e-10	0.681	B*27:05
2.449e-09	0.449	DRB1*11:03
5.741e-10	0.494	DRDQ*15:01_01:02_06:02
2.559e-09	0.734	DQAB*01:02_06:04
2.023e-08	0.570	B*08:01
5.888e-10	0.665	DQAB*01:04_05:03
3.819e-09	0.561	B*08:01
3.420e-09	0.662	DRDQ*03:01_05:01_02:01
5.875e-10	0.524	DQAB*01:03_06:01
2.427e-09	0.620	DRDQ*03:01_05:01_02:01
9.419e-12	0.531	DQAB*01:01_05:01
3.236e-10	0.665	DRB1*11:01
4.159e-10	0.429	DQAB*03:01_06:03
2.317e-08	0.568	DRB1*04:01
7.345e-10	0.402	B*08:01
4.966e-09	0.471	DRDQ*13:01_01:03_06:03
1.972e-10	0.342	A*30:01
1.146e-07	0.590	DRB1*04:04
1.109e-08	0.571	B*40:02
8.531e-10	0.700	DRB1*04:08
7.311e-09	0.556	DRDQ*03:01_05:01_02:01
1.963e-08	0.338	DRB1*11:04
2.582e-09	0.641	B*56:01
6.109e-09	0.547	DQAB*01:01_03:01
2.080e-09	0.561	A*01:01
1.094e-08	0.460	B*15:01
2.729e-08	0.671	DQAB*02:01_02:02
1.079e-08	0.832	B*35:01
2.355e-10	0.602	DRB1*07:01
5.754e-10	0.719	DRB1*04:01
7.328e-10	0.786	DRDQ*03:01_05:01_02:01
4.920e-11	0.521	DRB1*11:01
2.234e-09	0.659	DRDQ*03:01_05:01_02:01
4.932e-10	0.685	DRDQ*10:01_01:05_05:01
1.169e-07	0.565	B*07:02
3.972e-11	0.618	DRB1*11:04
3.062e-09	0.578	DRDQ*09:01_03:02_03:03
1.107e-08	0.693	DQAB*01:01_05:01
4.667e-10	0.385	DRB1*04:01
4.140e-11	0.621	DRB1*07:01
2.559e-09	0.622	DRB1*07:01
2.655e-10	0.701	B*07:02
1.016e-09	0.509	DRB1*04:01
3.524e-10	0.606	DRDQ*15:01_01:02_06:02
3.373e-08	0.540	DPAB*01:03_02:01
1.426e-10	0.930	B*14:01
6.442e-12	0.641	DRDQ*03:01_05:01_02:01
3.048e-09	0.525	DQAB*05:05_06:02
3.548e-10	0.554	DRB1*04:04
4.365e-09	0.588	DQAB*03:03_02:02
1.750e-08	0.665	DQAB*05:05_03:01
5.224e-09	0.672	C*08:02
9.376e-10	0.703	DRB1*11:01
1.824e-10	0.499	DRDQ*03:01_05:01_02:01
6.152e-10	0.862	A*11:01
4.406e-10	0.822	C*07:02
4.920e-10	0.380	DRB1*08:02
8.995e-09	0.507	DRDQ*09:01_03:02_03:03
1.213e-09	0.559	DRB1*04:01
1.005e-08	0.608	DRDQ*15:01_01:02_06:02
5.272e-09	0.517	DRB1*07:01
4.667e-10	0.623	DRDQ*15:01_01:02_06:02
5.861e-10	0.693	DRB1*04:01
1.256e-09	0.500	DRB1*13:02
9.226e-11	0.966	DRB1*13:02
5.821e-09	0.735	DQAB*01:04_05:03
2.388e-08	0.569	DRB1*07:01
1.567e-09	0.650	DRB1*04:05
1.811e-08	0.752	DRB1*11:01
1.959e-09	0.706	A*24:02
5.000e-09	0.746	A*01:01
9.954e-10	0.773	B*35:01
1.219e-09	0.666	DRB1*04:01
2.541e-09	0.846	A*01:01
1.117e-08	0.779	B*08:01
2.965e-09	0.660	DQAB*03:03_03:01
6.223e-09	0.510	DRB1*04:01
1.050e-08	0.579	DRB1*04:04
2.339e-08	0.458	B*08:01
2.128e-08	0.510	B*55:01
4.819e-09	0.468	DRB1*01:01
5.943e-09	0.610	B*35:01
2.070e-07	0.708	A*02:01
1.892e-09	0.620	DRB1*07:01
1.517e-08	0.599	DRB1*04:04
1.607e-09	0.799	DRB1*01:03
4.285e-10	0.495	DPAB*02:01_03:01
1.888e-08	0.556	DRB1*01:01
5.794e-09	0.443	DRB1*04:08
3.936e-09	0.783	DRB1*01:01
1.730e-09	0.592	DRDQ*15:01_01:02_06:02
4.688e-11	0.679	DQAB*01:04_05:03
1.884e-08	0.580	DRB1*11:01
5.888e-08	0.545	A*03:01
8.974e-09	0.464	DRDQ*15:01_01:02_06:02
7.228e-08	0.540	DRB1*04:01
4.246e-08	0.676	DRB1*13:02
8.433e-09	0.428	DRDQ*03:01_05:01_02:01
1.340e-09	0.605	DRDQ*15:01_01:02_06:02
7.178e-09	0.482	DRB1*01:01
5.508e-10	0.632	DRB1*12:01
2.642e-09	0.556	DRB1*07:01
1.285e-10	0.514	DRDQ*13:01_01:03_06:03
3.690e-09	0.838	DRDQ*15:01_01:02_06:02
3.802e-09	0.650	DQAB*03:01_03:01
1.455e-07	0.524	DRDQ*15:01_01:02_06:02
3.062e-10	0.708	DRB1*01:01
8.204e-10	0.426	DRDQ*03:01_05:01_02:01
1.135e-10	0.794	B*38:02
4.055e-10	0.798	DRB1*07:01
2.014e-08	0.605	DRDQ*15:01_01:02_06:02
1.528e-09	0.363	DRB1*13:02
2.270e-09	0.602	DRB1*01:01
1.820e-09	0.710	DRB1*04:03
1.726e-08	0.863	C*08:02
1.995e-10	0.765	DRDQ*15:01_01:02_06:02
1.832e-08	0.600	DRB1*07:01
1.841e-09	0.582	DRDQ*03:01_05:01_02:01
1.197e-08	0.646	DRB1*11:01
9.750e-10	0.635	DRB1*01:02
1.469e-10	0.541	DRB1*07:01
1.050e-07	0.567	DRB1*04:01
2.323e-09	0.705	DRB1*13:02
8.750e-09	0.516	DRB1*07:01
1.219e-08	0.440	DRDQ*15:01_01:02_06:02
4.385e-10	0.398	DRB1*13:02
1.099e-09	0.338	DRB1*14:54
4.932e-10	0.490	DRDQ*13:01_01:03_06:03
1.442e-08	0.439	DRB1*13:02
1.977e-09	0.605	B*35:01
9.333e-10	0.528	DQAB*01:01_05:01
4.355e-10	0.968	DRB1*04:02
7.345e-08	0.465	DQAB*03:01_06:03
2.270e-09	0.572	DQAB*01:01_05:01
8.356e-10	0.699	DRB1*01:01
3.027e-08	0.461	DRDQ*09:01_03:02_03:03
3.475e-10	0.679	B*08:01
2.415e-09	0.425	DRB1*08:01
4.977e-09	0.729	DRB1*04:04
2.564e-09	0.578	DRDQ*03:01_05:01_02:01
1.466e-09	0.621	DRB1*01:01
8.892e-11	0.688	DQAB*01:04_05:03
8.054e-09	0.548	DRDQ*03:01_05:01_02:01
3.532e-10	0.596	A*31:01
1.528e-08	0.503	DRB1*12:01
1.524e-08	0.411	DRDQ*13:01_01:03_06:03
1.227e-08	0.611	DRB1*04:02
1.750e-09	0.451	DRB1*04:01
6.237e-08	0.513	B*44:03
1.563e-09	0.588	DRDQ*03:01_05:01_02:01
2.360e-10	0.667	DRDQ*15:01_01:02_06:02
2.296e-09	0.762	A*03:01
1.337e-08	0.512	DRB1*11:01
4.571e-09	0.743	B*35:01
1.239e-08	0.575	DRDQ*15:01_01:02_06:02
5.200e-08	0.589	DRDQ*15:01_01:02_06:02
2.265e-09	0.620	DRDQ*15:01_01:02_06:02
4.943e-09	0.553	DRB1*01:01
2.228e-09	0.641	DRB1*12:01
1.172e-08	0.505	DRDQ*03:01_05:01_02:01
3.041e-08	0.498	B*35:01
3.990e-08	0.495	DQAB*01:01_05:01
2.588e-10	0.728	DRB1*04:03
4.217e-09	0.552	DRDQ*15:01_01:02_06:02
1.377e-10	0.635	DRB1*01:01
5.395e-10	0.636	DRDQ*03:01_05:01_02:01
1.096e-08	0.630	B*48:01
1.387e-09	0.737	DQAB*05:05_03:01
8.318e-09	0.483	DRB1*07:01
1.718e-09	0.771	DRDQ*03:01_05:01_02:01
6.026e-09	0.562	DQAB*05:05_03:01
7.727e-09	0.613	DRDQ*13:01_01:03_06:03
1.660e-09	0.551	DRB1*13:02
4.624e-09	0.571	DRDQ*15:01_01:02_06:02
2.275e-08	0.625	DRDQ*13:01_01:03_06:03
3.908e-11	0.847	DRB1*04:01
5.129e-10	0.536	DQAB*01:02_06:04
8.913e-09	0.399	B*15:01
5.200e-10	0.883	A*30:02
3.105e-09	0.457	DRB1*14:01
7.211e-09	0.414	DRDQ*10:01_01:05_05:01
2.427e-10	0.365	DPAB*02:01_02:01
2.312e-09	0.805	B*08:01
1.449e-10	0.837	A*29:02
3.105e-08	0.593	DRB1*01:01
6.353e-09	0.693	DRB1*04:01
2.871e-09	0.518	DPAB*01:03_04:02
2.979e-09	0.384	DRDQ*03:01_05:01_02:01
4.140e-11	0.567	DRB1*04:01
3.155e-08	0.483	DRB1*04:02
5.395e-10	0.674	DQAB*05:05_03:01
1.603e-07	0.540	DRDQ*15:01_01:02_06:02
1.199e-09	0.528	DQAB*02:01_02:02
2.234e-09	0.787	DRB1*07:01
1.156e-10	0.805	B*40:01
1.140e-10	0.835	B*13:02
7.328e-09	0.854	DRDQ*15:01_01:02_06:02
5.662e-08	0.561	DRDQ*09:01_03:02_03:03
5.754e-10	0.535	DRB1*04:01
5.821e-10	0.450	C*02:02
9.120e-09	0.616	DRB1*01:01
5.715e-10	0.370	DPAB*02:02_04:01
3.334e-09	0.558	DRB1*04:01
3.614e-10	0.805	DRB1*04:04
1.000e-10	0.711	DRB1*11:01
2.183e-08	0.656	B*08:01
4.645e-10	0.738	DRB1*04:01
1.127e-08	0.488	B*39:01
8.433e-09	0.482	DRB1*13:02
7.745e-10	0.459	DRB1*04:01
8.730e-12	0.640	DRB1*04:02
6.607e-11	0.304	DRB1*13:03
9.772e-09	0.505	DRB1*04:01
7.925e-08	0.494	A*01:01
2.559e-09	0.780	B*27:05
7.534e-10	0.640	DRDQ*15:01_01:02_06:02
2.065e-09	0.624	DRB1*04:01
1.253e-09	0.393	C*14:02
7.925e-10	0.702	DQAB*01:01_05:01
7.852e-09	0.677	DRDQ*15:01_01:02_06:02
8.851e-10	0.699	DPAB*02:01_10:01
2.685e-09	0.556	DRB1*04:04
3.214e-09	0.508	DQAB*02:01_02:02
1.140e-08	0.465	DQAB*02:01_05:01
1.581e-10	0.540	DRDQ*15:01_01:02_06:02
3.334e-09	0.634	DRB1*04:01
8.356e-11	0.503	DPAB*01:03_03:01
3.990e-09	0.586	DRDQ*03:01_05:01_02:01
3.565e-10	0.868	DPAB*01:03_03:01
3.428e-08	0.600	DRDQ*03:01_05:01_02:01
3.811e-08	0.575	B*07:02
4.550e-09	0.886	DRDQ*03:01_05:01_02:01
4.436e-10	0.640	DRB1*04:04
6.368e-12	0.616	DRB1*04:01
4.508e-08	0.562	DRB1*13:02
6.295e-09	0.770	DRB1*04:01
3.289e-08	0.572	DRB1*07:01
4.721e-10	0.371	B*41:01
1.449e-08	0.709	B*51:01
5.420e-09	0.875	DRDQ*03:01_05:01_02:01
1.288e-09	0.494	DRDQ*03:01_05:01_02:01
4.797e-08	0.539	DRB1*07:01
4.667e-08	0.717	A*01:01
3.027e-10	0.385	B*58:01
6.592e-10	0.479	DRB1*11:04
1.472e-07	0.560	DRDQ*15:01_01:02_06:02
8.790e-09	0.612	B*35:01
[truncated: 31,903 more rows]
