# Supplementary material for: Human T cell receptor occurrence patterns encode immune history, genetic background, and receptor specificity
Source: eLife. 2018 Aug 28;7:e38358. doi: 10.7554/eLife.38358 (PMC6162092; doi:10.7554/eLife.38358)
Supplement: Figure 5—source data 1. [file elife-38358-fig5-data1.tds]

allele_frequency	num_associated_tcrs_w_ties	allele
102	92.00	A*24:02
12	42.00	A*68:02
34	13.00	A*32:01
9	52.00	A*33:01
8	31.00	A*33:03
37	24.00	A*26:01
47	54.00	A*11:01
18	22.00	A*30:01
11	45.00	A*30:02
163	197.50	A*01:01
10	25.00	A*02:05
9	23.00	A*02:06
223	183.00	A*02:01
28	71.00	A*68:01
19	30.00	A*23:01
24	29.00	A*25:01
39	40.00	A*29:02
20	43.00	A*31:01
126	92.00	A*03:01
23	82.00	B*38:01
35	57.00	B*57:01
9	49.00	B*50:01
136	280.50	B*07:02
45	89.00	B*40:01
15	14.00	B*40:02
58	66.00	B*51:01
125	325.50	B*08:01
49	122.00	B*18:01
12	72.00	B*55:01
12	62.00	B*49:01
6	11.00	B*35:08
57	211.00	B*35:01
20	52.00	B*35:03
11	61.50	B*35:02
55	171.00	B*15:01
5	10.00	B*45:01
7	17.00	B*14:01
28	63.50	B*14:02
7	10.00	B*41:01
6	18.00	B*15:18
12	34.00	B*39:01
53	115.50	B*44:03
81	103.50	B*44:02
13	56.50	B*37:01
28	86.00	B*27:05
26	35.50	B*13:02
8	46.00	B*52:01
12	46.00	B*58:01
86	20.00	C*05:01
14	6.00	C*15:02
159	85.00	C*07:01
19	14.00	C*07:04
35	51.50	C*08:02
38	19.00	C*01:02
110	59.00	C*04:01
148	41.00	C*07:02
82	41.00	C*03:04
35	7.00	C*03:03
5	23.00	C*03:02
83	51.50	C*06:02
32	43.00	C*16:01
21	21.00	C*14:02
59	31.00	C*12:03
12	21.00	C*17:01
29	20.00	C*02:02
20	110.50	DRB1*01:02
137	795.50	DRB1*07:01
9	68.00	DRB1*16:01
10	46.00	DRB1*15:02
85	838.50	DRB1*01:01
10	59.00	DRB1*01:03
15	19.00	DRB1*12:01
26	156.50	DRB1*11:04
56	375.50	DRB1*11:01
19	54.50	DRB1*08:01
6	15.00	DRB1*13:05
50	329.50	DRB1*13:02
5	23.00	DRB1*14:54
5	28.00	DRB1*04:08
9	80.00	DRB1*04:07
32	415.50	DRB1*04:04
11	61.00	DRB1*04:03
16	214.00	DRB1*04:02
75	1028.00	DRB1*04:01
7	35.00	DRB1*13:03
15	61.00	DRB1*14:01
9	43.00	DRB1*08:02
5	19.50	DQB1*06:04-DQA1*05:05
5	26.00	DQB1*06:03-DQA1*05:05
109	498.00	DQB1*03:01-DQA1*05:05
5	7.00	DQB1*03:03-DQA1*05:05
9	42.00	DQB1*05:01-DQA1*03:03
48	97.00	DQB1*03:01-DQA1*03:03
5	3.00	DQB1*03:02-DQA1*03:03
9	26.00	DQB1*06:02-DQA1*03:03
40	38.00	DQB1*03:03-DQA1*02:01
7	13.00	DQB1*02:02-DQA1*05:01
11	39.50	DQB1*05:03-DQA1*01:01
93	123.00	DQB1*03:02-DQA1*03:01
5	25.00	DQB1*06:04-DQA1*05:01
14	48.00	DQB1*06:09-DQA1*01:02
14	23.00	DQB1*02:02-DQA1*01:01
9	38.50	DQB1*06:03-DQA1*05:01
18	40.00	DQB1*03:01-DQA1*01:01
30	41.50	DQB1*04:02-DQA1*04:01
5	30.00	DQB1*02:01-DQA1*01:04
15	49.00	DQB1*05:01-DQA1*05:01
25	29.00	DQB1*05:01-DQA1*01:02
16	31.00	DQB1*05:02-DQA1*01:02
16	23.50	DQB1*06:02-DQA1*05:05
29	15.00	DQB1*03:01-DQA1*02:01
112	635.00	DQB1*05:01-DQA1*01:01
11	17.00	DQB1*02:01-DQA1*01:03
11	22.00	DQB1*02:02-DQA1*01:03
11	36.00	DQB1*03:02-DQA1*05:05
24	169.50	DQB1*05:03-DQA1*01:04
32	46.00	DQB1*02:01-DQA1*01:02
29	41.50	DQB1*02:02-DQA1*01:02
103	187.50	DQB1*02:02-DQA1*02:01
15	14.50	DQB1*02:01-DQA1*02:01
19	24.50	DQB1*05:01-DQA1*02:01
9	23.00	DQB1*02:02-DQA1*03:03
7	14.00	DQB1*02:01-DQA1*03:03
11	19.00	DQB1*06:03-DQA1*02:01
14	13.00	DQB1*03:01-DQA1*03:01
6	25.00	DQB1*03:01-DQA1*06:01
5	12.00	DQB1*06:03-DQA1*03:01
18	53.00	DQB1*06:02-DQA1*03:01
5	19.00	DQB1*06:04-DQA1*03:01
36	126.00	DQB1*06:04-DQA1*01:02
12	38.50	DQB1*06:03-DQA1*01:02
5	20.00	DQB1*05:01-DQA1*04:01
9	35.00	DQB1*03:03-DQA1*01:02
28	25.50	DQB1*03:02-DQA1*01:02
39	20.00	DQB1*03:01-DQA1*01:02
12	17.50	DQB1*03:02-DQA1*01:01
11	39.00	DQB1*05:01-DQA1*05:05
10	17.00	DQB1*03:03-DQA1*05:01
22	52.50	DQB1*06:02-DQA1*05:01
17	22.00	DQB1*02:01-DQA1*03:01
8	29.50	DQB1*03:01-DQA1*01:03
8	15.00	DQB1*02:02-DQA1*03:01
6	12.00	DQB1*03:01-DQA1*04:01
13	14.00	DQB1*02:02-DQA1*05:05
17	17.50	DQB1*02:01-DQA1*05:05
7	63.50	DQB1*06:03-DQA1*01:01
17	29.00	DQB1*06:02-DQA1*01:01
24	14.00	DQB1*03:01-DQA1*05:01
5	18.00	DQB1*06:09-DQA1*02:01
25	59.50	DQB1*06:02-DQA1*02:01
9	28.00	DQB1*03:02-DQA1*02:01
6	38.00	DQB1*06:01-DQA1*01:03
10	35.00	DQB1*06:02-DQA1*01:03
5	3.00	DQB1*04:02-DQA1*01:02
9	121.00	DRB1*10:01-DQ
134	1781.00	DRB1*15:01-DQ
134	1454.50	DRB1*03:01-DQ
54	522.50	DRB1*13:01-DQ
9	92.00	DRB1*09:01-DQ
