# Supplementary material for: Human T cell receptor occurrence patterns encode immune history, genetic background, and receptor specificity
Source: eLife. 2018 Aug 28;7:e38358. doi: 10.7554/eLife.38358 (PMC6162092; doi:10.7554/eLife.38358)
Supplement: Figure 6—source data 1. [file elife-38358-fig6-data1.tds]

cluster_number	HLA_allele	V_alpha	J_alpha	CDR3_alpha	TCR_beta_chain	average_TCRdist_among_paired_alphas_for_cluster	P_value_of_average_TCRdist
3	DRB1*07:01	TRAV12-1*01	TRAJ34*01	CVVNPSDKLIF	TRBV09,CASSAQGAYEQYF	130.40	9.5e-03
3	DRB1*07:01	TRAV12-1*01	TRAJ34*01	CVVNPTDKLIF	TRBV09,CASSGQGAYEQYF	130.40	9.5e-03
3	DRB1*07:01	TRAV13-1*01	TRAJ23*01	CLTQGGKLIF	TRBV09,CASSAQGAYEQYF	130.40	9.5e-03
3	DRB1*07:01	TRAV19*01	TRAJ49*01	CALSEVSGNQFYF	TRBV07,CASSLGPSGLSTDTQYF	130.40	9.5e-03
3	DRB1*07:01	TRAV21*01	TRAJ34*01	CAVRGGTDKLIF	TRBV14,CASSLNRGQETQYF	130.40	9.5e-03
3	DRB1*07:01	TRAV21*01	TRAJ34*01	CAVRQGTDKLIF	TRBV14,CASSLNRGQETQYF	130.40	9.5e-03
3	DRB1*07:01	TRAV21*01	TRAJ45*01	CAVRGGADGLTF	TRBV14,CASSQNRGQETQYF	130.40	9.5e-03
3	DRB1*07:01	TRAV26-2*01	TRAJ23*01	CILNNQGGKLIF	TRBV07,CASSLGPSGLSTDTQYF	130.40	9.5e-03
3	DRB1*07:01	TRAV26-2*01	TRAJ28*01	CILRTYSGAGSYQLTF	TRBV19,CASSSDRGTEAFF	130.40	9.5e-03
3	DRB1*07:01	TRAV8-2*01	TRAJ22*01	CVVTGTGSARQLTF	TRBV09,CASSGQGAYEQYF	130.40	9.5e-03
3	DRB1*07:01	TRAV9-2*01	TRAJ4*01	CALFSGGYNKLIF	TRBV05,CASSLGHRDPNTGELFF	130.40	9.5e-03
5	B*08:01	TRAV29/DV5*01	TRAJ40*01	CAAASGTYKYIF	TRBV07,CASSLGQAYEQYF	155.00	5.5e-01
5	B*08:01	TRAV3*01	TRAJ6*01	CAVRETAGGSYIPTF	TRBV07,CASSLGVYEQYF	155.00	5.5e-01
5	B*08:01	TRAV38-1*03	TRAJ40*01	CAFKTSTTSGTYKYIF	TRBV07,CASSPGPNYEQYF	155.00	5.5e-01
14	DRB1*15:01-DQ	TRAV1-1*02	TRAJ16*01	CAVSPFSDGQKLLF	TRBV05,CASSLRGLGQETQYF	155.75	6.0e-01
14	DRB1*15:01-DQ	TRAV19*01	TRAJ23*01	CALSDGNQGGKLIF	TRBV05,CASSLRGVGTDTQYF	155.75	6.0e-01
14	DRB1*15:01-DQ	TRAV20*01	TRAJ54*01	CAVPRQGAQKLVF	TRBV05,CASSLRGVNTDTQYF	155.75	6.0e-01
14	DRB1*15:01-DQ	TRAV20*01	TRAJ6*01	CAVQADPGGSYIPTF	TRBV05,CASSLRGVSTDTQYF	155.75	6.0e-01
14	DRB1*15:01-DQ	TRAV21*01	TRAJ33*01	CAVRRGDSNYQLIW	TRBV05,CASSLRGMGTDTQYF	155.75	6.0e-01
14	DRB1*15:01-DQ	TRAV25*01	TRAJ39*01	CAGRDAGNMLTF	TRBV05,CASSLRGMGTDTQYF	155.75	6.0e-01
14	DRB1*15:01-DQ	TRAV35*01	TRAJ40*01	CAAPSGTYKYIF	TRBV05,CASSLRGMGTDTQYF	155.75	6.0e-01
14	DRB1*15:01-DQ	TRAV8-1*01	TRAJ3*01	CAVNAMGYSSASKIIF	TRBV05,CASSLRGLGQETQYF	155.75	6.0e-01
17	DRB1*03:01-DQ	TRAV2*01	TRAJ34*01	CAIGGTDKLIF	TRBV20,CSAREGSGTSYEQYF	129.33	8.9e-02
17	DRB1*03:01-DQ	TRAV6*01	TRAJ24*02	CALVGDSWGKLQF	TRBV20,CSAREGTGTDTQYF	129.33	8.9e-02
17	DRB1*03:01-DQ	TRAV9-2*01	TRAJ54*01	CALVEGAQKLVF	TRBV20,CSARSGGRSYEQYF	129.33	8.9e-02
20	DRB1*15:01-DQ	TRAV12-3*01	TRAJ45*01	CAGGGGADGLTF	TRBV12,CASSLAGVNEKLFF	150.40	4.2e-01
20	DRB1*15:01-DQ	TRAV13-1*01	TRAJ57*01	CAAADVQGGSEKLVF	TRBV12,CASSLAGTETQYF	150.40	4.2e-01
20	DRB1*15:01-DQ	TRAV27*01	TRAJ54*01	CANQGAQKLVF	TRBV12,CASSLAGVETQYF	150.40	4.2e-01
20	DRB1*15:01-DQ	TRAV41*01	TRAJ49*01	CAVRDTGNQFYF	TRBV12,CASSLSGVETQYF	150.40	4.2e-01
20	DRB1*15:01-DQ	TRAV9-2*01	TRAJ35*01	CALLPRGFGNVLHC	TRBV12,CASSLAGTEKLFF	150.40	4.2e-01
24	DQB1*03:01-DQA1*05:05	TRAV9-2*01	TRAJ28*01	CALGASGAGSYQLTF	TRBV09,CASSVDGSNQPQHF	75.50	5.0e-04
24	DQB1*03:01-DQA1*05:05	TRAV9-2*01	TRAJ28*01	CALLAAGAGSYQLTF	TRBV09,CASSVDGSNQPQHF	75.50	5.0e-04
24	DQB1*03:01-DQA1*05:05	TRAV9-2*01	TRAJ28*01	CALNGAGAGSYQLTF	TRBV09,CASSVDGANQPQHF	75.50	5.0e-04
24	DQB1*03:01-DQA1*05:05	TRAV9-2*01	TRAJ32*02	CALSTPAAYGGATNKLIF	TRBV09,CASSVGTVQETQYF	75.50	5.0e-04
25	DRB1*04:01	TRAV12-3*01	TRAJ45*01	CAMSALMYSGGGADGLTF	TRBV12,CASSFGGAGDTQYF	159.00	5.8e-01
25	DRB1*04:01	TRAV13-1*01	TRAJ53*01	CAASFGGSNYKLTF	TRBV12,CASSFGGAGDTQYF	159.00	5.8e-01
25	DRB1*04:01	TRAV6*01	TRAJ6*01	CAQSSSGGSYIPTF	TRBV05,CASSLQGAQETQYF	159.00	5.8e-01
25	DRB1*04:01	TRAV8-4*01	TRAJ9*01	CAVWQAGGFKTIF	TRBV05,CASSLQGAQETQYF	159.00	5.8e-01
28	DRB1*07:01	TRAV38-1*01	TRAJ45*01	CAFIDPHPRYSGGGADGLTF	TRBV14,CASSLPGQNTEAFF	70.71	1.0e-04
28	DRB1*07:01	TRAV41*01	TRAJ32*02	CAVRATNKLIF	TRBV14,CASSLAGMNTEAFF	70.71	1.0e-04
28	DRB1*07:01	TRAV41*01	TRAJ32*02	CAVRSSNKLIF	TRBV14,CASSLPGQNTEAFF	70.71	1.0e-04
28	DRB1*07:01	TRAV41*01	TRAJ32*02	CAVRSTNKLIF	TRBV14,CASSQPGMNTEAFF	70.71	1.0e-04
28	DRB1*07:01	TRAV41*01	TRAJ32*02	CAVRSTNKLIF	TRBV14,CASSLAGMNTEAFF	70.71	1.0e-04
28	DRB1*07:01	TRAV41*01	TRAJ32*02	CAVRSTNKLIF	TRBV14,CASSPPGMNTEAFF	70.71	1.0e-04
28	DRB1*07:01	TRAV41*01	TRAJ33*01	CAVKGSNYQLIW	TRBV14,CASSQAGMNTEAFF	70.71	1.0e-04
28	DRB1*07:01	TRAV41*01	TRAJ33*01	CAVKNSNYQLIW	TRBV14,CASSQPGMNTEAFF	70.71	1.0e-04
28	DRB1*07:01	TRAV41*01	TRAJ33*01	CAVRASNYQLIW	TRBV14,CASSQAGMNTEAFF	70.71	1.0e-04
28	DRB1*07:01	TRAV41*01	TRAJ47*01	CAVRSINKLVF	TRBV14,CASSQAGMNTEAFF	70.71	1.0e-04
28	DRB1*07:01	TRAV41*01	TRAJ53*01	CAVRGSNYKLTF	TRBV14,CASSQAGMNTEAFF	70.71	1.0e-04
28	DRB1*07:01	TRAV41*01	TRAJ58*01	CAVRLSGSRLTF	TRBV14,CASSRAGMNTEAFF	70.71	1.0e-04
31	B*15:01	TRAV12-2*03	TRAJ17*01	CAVKAAGNKLTF	TRBV29,CSVEWRDNEQFF	126.00	1.3e-01
31	B*15:01	TRAV25*01	TRAJ21*01	CAGGRDFNKFYF	TRBV29,CSVEVTDYEQYF	126.00	1.3e-01
41	B*44:03	TRAV20*01	TRAJ20*01	CAVHARSNDYKLSF	TRBV19,CASSPTGGIYEQYF	114.57	5.0e-04
41	B*44:03	TRAV20*01	TRAJ43*01	CAVQAQYNNNDMRF	TRBV19,CASSPTGGIYEQYF	114.57	5.0e-04
41	B*44:03	TRAV21*01	TRAJ53*01	CAWIGGSNYKLTF	TRBV19,CASQGTGGIYEQYF	114.57	5.0e-04
41	B*44:03	TRAV21*01	TRAJ54*01	CAVRPAQKLVF	TRBV19,CASTPTGGFYEQYF	114.57	5.0e-04
41	B*44:03	TRAV24*01	TRAJ15*01	CAFIPSQAGTALIF	TRBV19,CASSPTGGIYEQYF	114.57	5.0e-04
41	B*44:03	TRAV24*01	TRAJ15*01	CAFVPQAGTALIF	TRBV19,CASTPTGGIYEQYF	114.57	5.0e-04
41	B*44:03	TRAV24*01	TRAJ16*01	CALRFSDGQKLLF	TRBV19,CASSMTGGIYEQYF	114.57	5.0e-04
41	B*44:03	TRAV24*01	TRAJ22*01	CALVSSGSARQLTF	TRBV19,CASTPTGGIYEQYF	114.57	5.0e-04
41	B*44:03	TRAV24*01	TRAJ27*01	CAFIGTNAGKSTF	TRBV19,CASSPTGGIYEQYF	114.57	5.0e-04
41	B*44:03	TRAV24*01	TRAJ29*01	CAFRSNSGNTPLVF	TRBV19,CASSPTGGIYEQYF	114.57	5.0e-04
41	B*44:03	TRAV24*01	TRAJ32*02	CAFLGYGGATNKLIF	TRBV19,CASSPTGGIYEQYF	114.57	5.0e-04
41	B*44:03	TRAV24*01	TRAJ39*01	CAFIGNNAGNMLTF	TRBV19,CASSPTGGIYEQYF	114.57	5.0e-04
41	B*44:03	TRAV24*01	TRAJ42*01	CAFKSSGGSQGNLIF	TRBV19,CASSPTGGIYEQYF	114.57	5.0e-04
41	B*44:03	TRAV24*01	TRAJ42*01	CALMNYGGSQGNLIF	TRBV19,CASTPTGGIYEQYF	114.57	5.0e-04
41	B*44:03	TRAV24*01	TRAJ44*01	CAFIGTGTASKLTF	TRBV19,CASSITGGIYEQYF	114.57	5.0e-04
41	B*44:03	TRAV24*01	TRAJ44*01	CAFLNTGTASKLTF	TRBV19,CASSPTGGIYEQYF	114.57	5.0e-04
41	B*44:03	TRAV24*01	TRAJ44*01	CAFMNTGTASKLTF	TRBV19,CASTPTGGIYEQYF	114.57	5.0e-04
41	B*44:03	TRAV24*01	TRAJ44*01	CALVGTGTASKLTF	TRBV19,CASSITGGIYEQYF	114.57	5.0e-04
41	B*44:03	TRAV24*01	TRAJ45*01	CAFMGSGGGADGLTF	TRBV19,CASSPTGGIYEQYF	114.57	5.0e-04
41	B*44:03	TRAV24*01	TRAJ45*01	CAFRLYSGGGADGLTF	TRBV19,CASSPTGGIYEQYF	114.57	5.0e-04
41	B*44:03	TRAV24*01	TRAJ45*01	CAFVGSGGGADGLTF	TRBV19,CASQGTGGIYEQYF	114.57	5.0e-04
41	B*44:03	TRAV24*01	TRAJ52*01	CAFISAGGTSYGKLTF	TRBV19,CASSPTGGIYEQYF	114.57	5.0e-04
41	B*44:03	TRAV24*01	TRAJ52*01	CAFMGAGGTSYGKLTF	TRBV19,CASSPTGGIYEQYF	114.57	5.0e-04
41	B*44:03	TRAV24*01	TRAJ8*01	CAFRNTGFQKLVF	TRBV19,CASSPTGGIYEQYF	114.57	5.0e-04
41	B*44:03	TRAV26-2*01	TRAJ42*01	CILRSQETNYGGSQGNLIF	TRBV19,CASQGTGGIYEQYF	114.57	5.0e-04
41	B*44:03	TRAV9-2*01	TRAJ49*01	CALLYGQFYF	TRBV19,CASSPTGGIYEQYF	114.57	5.0e-04
68	B*44:03	TRAV1-2*01	TRAJ20*01	CAVRKRKLSF	TRBV07,CASSLSESGANVLTF	113.97	5.2e-03
68	B*44:03	TRAV1-2*01	TRAJ31*01	CAVRDKGRLMF	TRBV07,CASSLTESGANVLTF	113.97	5.2e-03
68	B*44:03	TRAV1-2*01	TRAJ38*01	CAVSPRGNNRKLIW	TRBV07,CASSLTESGANVLTF	113.97	5.2e-03
68	B*44:03	TRAV1-2*01	TRAJ5*01	CAVRTTGRRALTF	TRBV07,CASSLTESGANVLTF	113.97	5.2e-03
68	B*44:03	TRAV12-1*01	TRAJ13*02	CVVKGQKVTF	TRBV07,CASSLSESGANVLTF	113.97	5.2e-03
68	B*44:03	TRAV12-1*01	TRAJ20*01	CVVKNYKLSF	TRBV07,CASSSGESGANVLTF	113.97	5.2e-03
68	B*44:03	TRAV12-1*01	TRAJ23*01	CVVNGRGKLIF	TRBV07,CASSLSESGANVLTF	113.97	5.2e-03
68	B*44:03	TRAV12-1*01	TRAJ29*01	CVVRGGNTPLVF	TRBV07,CASSITESGANVLTF	113.97	5.2e-03
68	B*44:03	TRAV12-1*01	TRAJ31*01	CVVNIRARLMF	TRBV07,CASSLSESGANVLTF	113.97	5.2e-03
68	B*44:03	TRAV12-1*01	TRAJ31*01	CVVNVRGRLMF	TRBV07,CASSLTESGANVLTF	113.97	5.2e-03
68	B*44:03	TRAV12-1*01	TRAJ43*01	CVVKLNDMRF	TRBV07,CASSLTESGANVLTF	113.97	5.2e-03
68	B*44:03	TRAV12-1*01	TRAJ43*01	CVVKVNDMRF	TRBV07,CASSLTESGANVLTF	113.97	5.2e-03
68	B*44:03	TRAV12-1*01	TRAJ49*01	CVVNMRALPNTGNQFYF	TRBV07,CASSSGESGANVLTF	113.97	5.2e-03
68	B*44:03	TRAV12-1*01	TRAJ49*01	CVVRRPRGQFYF	TRBV07,CASSLSESGANVLTF	113.97	5.2e-03
68	B*44:03	TRAV12-1*01	TRAJ6*01	CVVKFTPSGGSYIPTF	TRBV07,CASSSGESGANVLTF	113.97	5.2e-03
68	B*44:03	TRAV13-1*01	TRAJ49*01	CAAHYTGNQFYF	TRBV07,CASSSGESGANVLTF	113.97	5.2e-03
68	B*44:03	TRAV13-2*01	TRAJ10*01	CAEKGLTGGGNKLTF	TRBV07,CASSLSESGANVLTF	113.97	5.2e-03
68	B*44:03	TRAV36/DV7*03	TRAJ3*01	CAARGYSSASKIIF	TRBV07,CASSSGESGANVLTF	113.97	5.2e-03
76	B*49:01	TRAV12-1*01	TRAJ29*01	CVVEGNTPLVF	TRBV29,CSVERGLNEQFF	139.00	2.6e-01
76	B*49:01	TRAV26-1*01	TRAJ54*01	CIALQGAQKLVF	TRBV29,CSVEKGYNEQFF	139.00	2.6e-01
