# Supplementary material for: Human T cell receptor occurrence patterns encode immune history, genetic background, and receptor specificity
Source: eLife. 2018 Aug 28;7:e38358. doi: 10.7554/eLife.38358 (PMC6162092; doi:10.7554/eLife.38358)
Supplement: Figure 9—source data 1. [file elife-38358-fig9-data1.tds]

allele_charge_at_71	avg_CDR3_charge_full	avg_CDR3_charge_non_germline	allele
1	-0.819	-0.111	DRB1*09:01
-1	-0.318	0.277	DRB1*04:02
1	-0.638	0.000	DRB1*14:01
-1	-0.213	0.305	DRB1*07:01
-1	-0.483	0.036	DRB1*11:04
-1	-0.386	0.113	DRB1*11:01
-1	-0.304	0.273	DRB1*11:03
-1	-0.506	0.156	DRB1*16:01
-1	-0.786	0.083	DRB1*16:02
1	-0.995	-0.145	DRB1*10:01
-1	-0.862	-0.107	DRB1*08:02
-1	-0.432	0.205	DRB1*08:01
0	-0.642	0.001	DRB1*03:01
-1	-0.619	0.150	DRB1*13:05
-1	-0.342	0.189	DRB1*13:03
-1	-0.274	0.188	DRB1*13:02
-1	-0.336	0.204	DRB1*13:01
0	-0.660	0.010	DRB1*01:01
0	-0.744	-0.070	DRB1*01:02
-1	-0.528	-0.014	DRB1*01:03
1	-0.575	0.000	DRB1*14:54
0	-0.530	0.102	DRB1*15:01
0	-0.740	0.128	DRB1*15:02
0	-0.757	-0.118	DRB1*04:08
0	-0.521	0.192	DRB1*04:07
0	-0.514	0.000	DRB1*04:05
0	-0.689	-0.060	DRB1*04:04
0	-0.571	0.000	DRB1*04:03
-1	-0.657	0.171	DRB1*12:01
0	-0.546	0.057	DRB1*04:01
