# Supplementary material for: Human T cell receptor occurrence patterns encode immune history, genetic background, and receptor specificity
Source: eLife. 2018 Aug 28;7:e38358. doi: 10.7554/eLife.38358 (PMC6162092; doi:10.7554/eLife.38358)
Supplement: Figure 10—source data 1. [file elife-38358-fig10-data1.tds]

P_CMV	P_HLA	P_CMV_HLAPOS	P_CMV_HLANEG	P_HLA_CMVPOS	P_HLA_CMVNEG	HLA	TCR
1.008e-06	7.922e-10	7.766e-06	1.000e+00	8.831e-10	1.000e+00	DQA1*05:05	V20,CSASPGQGASYGYTF
1.201e-05	1.227e-10	8.472e-06	4.464e-01	6.277e-11	1.000e+00	DRB1*04:01	V02,CASSEAPSTSTDTQYF
2.106e-07	1.263e-08	4.382e-09	5.562e-01	1.377e-09	4.052e-01	A*02	V07,CASSLAPGATNEKLFF
1.023e-06	2.250e-03	1.114e-02	1.049e-03	3.354e-03	1.000e+00	DPB1*03:01	V29,CSVRDNHNQPQHF
1.201e-05	2.423e-02	6.162e-05	1.000e+00	1.662e-02	1.000e+00	DPB1*04:01	V28,CASSLEGQQPQHF
4.392e-07	3.808e-14	8.464e-11	4.663e-01	2.310e-18	1.000e+00	DRB1*01:01	V10,CASSESGHRNQPQHF
4.642e-07	4.195e-09	4.983e-09	7.168e-01	1.920e-11	1.000e+00	C*07:01	V14,CASSQVPGQGDNEQFF
1.067e-05	9.439e-06	1.056e-06	1.000e+00	5.008e-07	1.000e+00	A*02:01	V30,CAWSVSDLAKNIQYF
4.426e-06	7.777e-07	3.945e-05	1.745e-01	1.035e-06	3.489e-01	DQA1*05:01	V18,CASSPPGQGSDTQYF
4.179e-08	4.224e-08	3.910e-09	8.370e-01	1.227e-09	8.188e-01	A*02:01	V12,CASSQTGGRNQPQHF
4.642e-07	5.596e-04	7.476e-05	3.777e-03	3.794e-04	3.036e-01	DRB1*04	V19,CASSPAGLNTEAFF
1.876e-07	1.718e-09	3.204e-07	5.036e-02	1.436e-09	5.118e-01	A*24:02	V06,CASSEIPNTEAFF
7.030e-06	2.870e-09	4.233e-06	1.582e-01	2.620e-10	4.913e-01	DRB1*04:01	V12,CASSLGGPGDTQYF
6.934e-07	2.148e-03	2.793e-06	1.000e+00	1.568e-03	7.373e-01	DPB1*04:01	V29,CSVRDNYNQPQHF
1.198e-06	1.476e-09	9.644e-10	6.565e-01	6.400e-14	8.204e-01	DRB1*07:01	V09,CASSAQGAYEQYF
4.778e-08	1.459e-14	1.562e-10	8.227e-01	1.529e-17	7.355e-01	DRB1*03:01	V07,CASSLEAEYEQYF
6.101e-07	1.189e-14	6.023e-16	9.501e-01	9.898e-24	6.464e-01	A*01:01	V24,CATSDGDTQYF
7.236e-06	5.545e-05	1.000e+00	4.446e-05	4.694e-04	1.000e+00	DRB1*08:03	V30,CAWRGTGNSPLHF
2.098e-07	5.304e-22	4.143e-09	4.453e-01	8.586e-23	1.101e-01	DQB1*06:03	V15,CATSRDSQGSYGYTF
6.325e-06	8.722e-08	1.620e-09	7.262e-01	1.229e-11	8.683e-01	A*01:01	V09,CASSVLAGPTDTQYF
9.444e-08	2.245e-10	4.289e-08	4.575e-01	1.152e-10	1.000e+00	C*07:02	V25,CASSPGDEQYF
2.098e-07	5.990e-03	6.985e-02	1.365e-05	1.883e-02	1.000e+00	A*68:01	V07,CASSSDSGGTDTQYF
3.020e-09	1.275e-04	1.255e-08	1.000e+00	1.342e-04	7.373e-01	DPB1*04:01	V12,CASSLGLKGTQYF
1.008e-06	1.387e-11	5.575e-08	1.000e+00	5.114e-13	1.000e+00	DRB1*07:01	V05,CASSLGHRDPNTGELFF
1.479e-06	5.149e-10	1.995e-04	6.537e-01	1.210e-08	3.543e-01	DPB1*02:01	V28,CASSPPSGLTDTQYF
1.023e-06	3.379e-13	3.927e-08	4.197e-01	1.021e-14	1.000e+00	DRB1*04:01	V06,CASNRDRGRYEQYF
6.865e-07	3.090e-10	1.119e-11	1.903e-01	4.404e-15	1.672e-01	A*01:01	V24,CATSDGETQYF
5.262e-06	1.509e-05	1.760e-07	7.051e-01	2.265e-07	7.799e-01	A*02:01	V12,CASSLTGGRNQPQHF
1.502e-07	1.147e-10	9.491e-05	1.682e-01	2.025e-08	1.961e-01	DPB1*02:01	V28,CASSLPSGLTDTQYF
8.292e-08	7.532e-13	1.503e-07	1.000e+00	8.747e-13	1.000e+00	DRB1*03:01	V05,CASSFHGFNQPQHF
4.179e-08	3.026e-12	2.360e-10	5.659e-01	3.465e-15	1.000e+00	A*24:02	V07,CASSFPTSGQETQYF
6.937e-08	3.318e-16	8.019e-09	1.000e+00	4.702e-17	4.109e-01	DRB1*03:01	V05,CASSLVIGGDTEAFF
2.307e-06	1.283e-09	3.992e-06	1.000e+00	6.191e-10	1.000e+00	DRB1*07:01	V05,CASSLGHRDSSYEQYF
1.386e-05	1.494e-11	1.154e-05	4.197e-01	6.768e-12	2.860e-01	DRB1*04:01	V06,CASSRNRESNQPQHF
9.442e-06	9.886e-04	2.921e-02	8.559e-04	4.422e-03	3.552e-02	DRB1*04:01	V06,CASSYVRTGGNYGYTF
1.014e-06	2.942e-15	2.182e-12	2.890e-01	2.247e-21	4.176e-01	DRB1*04:01	V12,CASSLGGAGDTQYF
1.710e-06	1.328e-05	1.596e-07	4.143e-01	5.469e-08	1.000e+00	DRB1*15	V02,CASSGDRLYEQYF
2.883e-09	3.859e-09	3.207e-10	1.041e-01	5.355e-11	1.000e+00	A*01:01	V09,CASSAGQGVTYEQYF
2.029e-07	1.752e-10	2.242e-11	8.473e-01	2.598e-14	1.000e+00	C*07:02	V25,CASSPGDEQFF
3.135e-06	9.754e-08	1.504e-08	6.377e-01	6.954e-10	1.000e+00	C*07:01	V05,CASSPSTGTEAFF
1.386e-05	1.199e-09	6.346e-07	1.470e-01	2.496e-11	3.208e-01	DRB1*01:01	V10,CASSEGARQPQHF
1.424e-06	1.378e-02	3.982e-02	3.119e-04	7.038e-02	2.339e-01	DRB1*04:01	V06,CASSYGGLGSYEQYF
7.236e-06	9.595e-14	4.818e-10	1.000e+00	6.132e-18	1.000e+00	DQB1*03:02	V06,CASSEARGGVEKLFF
3.592e-08	1.218e-02	9.968e-06	1.000e+00	7.644e-03	1.000e+00	DPB1*04:01	V29,CSVRDNFNQPQHF
2.245e-06	2.227e-10	1.221e-06	1.000e+00	2.682e-11	1.000e+00	DQB1*02:01	V24,CATSDSVTNTGELFF
4.906e-06	1.279e-07	5.489e-06	4.071e-01	3.885e-08	1.000e+00	DRB1*03:01	V24,CATSDSRTGGQETQYF
7.237e-07	1.327e-11	7.041e-07	6.037e-02	4.929e-11	2.844e-01	DQB1*02:02	V05,CASSLRREKLFF
7.236e-06	2.944e-03	8.381e-04	8.027e-03	1.036e-02	1.675e-01	DQA1*01:02	V19,CASSISAGEAFF
5.306e-10	3.702e-04	2.154e-09	1.000e+00	2.036e-04	1.000e+00	DPB1*04:01	V28,CASSIEGNQPQHF
4.642e-07	2.208e-06	2.019e-06	2.040e-01	5.722e-06	4.328e-01	A*02:01	V27,CASMGGASYEQYF
4.906e-06	6.100e-03	3.756e-05	1.000e+00	5.165e-03	7.373e-01	DPB1*04:01	V28,CASSSPGRSGANVLTF
4.392e-07	1.413e-09	1.313e-05	1.000e+00	2.057e-09	1.000e+00	DRB1*03:01	V29,CSVEEDEGIYGYTF
3.135e-06	6.478e-09	2.543e-06	1.334e-01	1.099e-09	3.795e-01	A*24:02	V07,CASSHRDRNYEQYF
1.424e-06	5.848e-08	5.752e-08	1.725e-01	1.819e-09	7.989e-01	C*03	V15,CATSRGTVSYEQYF
1.231e-10	5.946e-06	5.702e-08	2.459e-02	2.927e-05	4.241e-01	DQA1*05	V05,CASSPDRVGQETQYF
2.245e-06	7.641e-13	3.827e-07	6.899e-01	6.013e-13	1.000e+00	DQB1*02:02	V14,CASSLNRGQETQYF
2.029e-07	2.124e-12	2.797e-12	8.613e-01	1.086e-16	1.000e+00	DRB1*15:01	V19,CASSIWGLDTEAFF
1.751e-11	3.832e-17	1.835e-14	1.000e+00	7.954e-20	1.000e+00	A*01:01	V19,CASSIGPLEHNEQFF
1.008e-06	1.662e-04	3.282e-01	1.529e-04	5.765e-03	1.000e+00	DRB1*08	V06,CASSEARTRAFF
7.958e-13	2.523e-25	4.593e-27	7.337e-01	3.334e-38	8.410e-01	DRB1*07:01	V09,CASSGQGAYEQYF
1.008e-06	3.033e-12	1.659e-07	1.000e+00	3.105e-12	1.000e+00	DRB1*07:01	V06,CASSYNPYSNQPQHF
5.395e-06	7.978e-09	3.709e-07	6.501e-01	1.558e-09	6.082e-01	DQB1*03:01	V19,CASSTTGGDGYTF
6.184e-06	3.838e-09	1.119e-11	3.325e-01	1.032e-14	3.235e-01	A*01:01	V09,CASSVTGGTDTQYF
3.190e-08	1.768e-15	5.164e-11	7.166e-01	2.004e-17	4.776e-01	B*07:02	V07,CASSLIGVSSYNEQFF
2.692e-06	1.173e-10	1.249e-09	3.061e-01	5.269e-14	3.570e-01	DQB1*02:01	V05,CASSLVAGGRETQYF
6.654e-09	3.422e-14	3.033e-09	2.501e-01	6.649e-14	4.336e-01	DRB1*07:01	V14,CASSQNRGQETQYF
8.292e-08	8.865e-19	4.210e-09	4.453e-01	3.713e-20	1.000e+00	DQB1*06:03	V15,CATSRDTQGSYGYTF
5.866e-10	7.488e-11	8.884e-15	3.107e-01	1.775e-15	9.126e-01	A*01:01	V24,CATSDGDEQFF
