# Supplementary material for: Human T cell receptor occurrence patterns encode immune history, genetic background, and receptor specificity
Source: eLife. 2018 Aug 28;7:e38358. doi: 10.7554/eLife.38358 (PMC6162092; doi:10.7554/eLife.38358)
Supplement: Figure 11—source data 1. [file elife-38358-fig11-data1.tds]

V-family	CDR3-amino-acids	CDR3-nucleotides	Occurrence-count	P_gen
V06	CASSDCPSLLVDNEKLFF	tgtgccagcagtgactgtccaagtctcctagtcgacaatgaaaaactgtttttt	215	1.01e-20
V06	CFFKQKTAYEQYF	tgttttttcaagcagaagacggcatacgagcagtacttc	210	1.07e-20
V07	CFFKQKTAYEQYF	tgttttttcaagcagaagacggcatacgagcagtacttc	197	8.34e-21
V06	CAFFKQKTAYEQYF	tgtgcttttttcaagcagaagacggcatacgagcagtacttc	186	3.85e-21
V06	CASFFKQKTAYEQYF	tgtgccagttttttcaagcagaagacggcatacgagcagtacttc	178	2.39e-20
V02	CFFKQKTAYEQYF	tgttttttcaagcagaagacggcatacgagcagtacttc	159	1.03e-21
V06	CAIFFKQKTAYEQYF	tgtgccatttttttcaagcagaagacggcatacgagcagtacttc	148	3.94e-21
V07	CFFFKQKTAYEQYF	tgtttttttttcaagcagaagacggcatacgagcagtacttc	145	4.76e-23
V05	CFFKQKTAYEQYF	tgttttttcaagcagaagacggcatacgagcagtacttc	136	2.25e-21
V30	CFFKQKTAYEQYF	tgttttttcaagcagaagacggcatacgagcagtacttc	133	2.80e-21
V07	FFFKQKTAYEQYF	ttttttttcaagcagaagacggcatacgagcagtacttc	127	1.06e-22
V05	CAFFKQKTAYEQYF	tgcgcttttttcaagcagaagacggcatacgagcagtacttc	127	8.49e-22
V29	FFFKQKTAYEQYF	ttttttttcaagcagaagacggcatacgagcagtacttc	115	5.28e-23
V06	FFFKQKTAYEQYF	ttttttttcaagcagaagacggcatacgagcagtacttc	115	1.41e-23
V02	CAFFKQKTAYEQYF	tgtgcttttttcaagcagaagacggcatacgagcagtacttc	112	5.56e-22
V29	CFFKQKTAYEQYF	tgttttttcaagcagaagacggcatacgagcagtacttc	110	3.24e-22
V06	CFFFKQKTAYEQYF	tgtttttttttcaagcagaagacggcatacgagcagtacttc	110	6.07e-23
V02	FFFKQKTAYEQYF	ttttttttcaagcagaagacggcatacgagcagtacttc	101	2.65e-23
V06	CVFFKQKTAYEQYF	tgtgtttttttcaagcagaagacggcatacgagcagtacttc	94	2.51e-22
V05	CASFFKQKTAYEQYF	tgcgccagttttttcaagcagaagacggcatacgagcagtacttc	93	6.00e-21
V07	CASFFKQKTAYEQYF	tgtgccagttttttcaagcagaagacggcatacgagcagtacttc	87	1.06e-20
V02	CASFFKQKTAYEQYF	tgtgccagttttttcaagcagaagacggcatacgagcagtacttc	78	4.52e-21
V06	CASSFFKQKTAYEQYF	tgtgccagcagttttttcaagcagaagacggcatacgagcagtacttc	72	1.58e-18
V05	CAIFFKQKTAYEQYF	tgcgccatttttttcaagcagaagacggcatacgagcagtacttc	71	8.91e-22
V30	CAFFKQKTAYEQYF	tgtgcttttttcaagcagaagacggcatacgagcagtacttc	70	1.57e-21
V30	FFFKQKTAYEQYF	ttttttttcaagcagaagacggcatacgagcagtacttc	66	6.61e-23
V02	CFFFKQKTAYEQYF	tgtttttttttcaagcagaagacggcatacgagcagtacttc	64	5.81e-24
V07	CFCKQKTAYEQYF	tgtttttgcaagcagaagacggcatacgagcagtacttc	63	3.63e-21
V02	CVFFKQKTAYEQYF	tgtgtttttttcaagcagaagacggcatacgagcagtacttc	60	3.39e-23
V28	CAFFKQKTAYEQYF	tgtgcttttttcaagcagaagacggcatacgagcagtacttc	59	9.98e-22
V05	FFKQKTAYEQYF	tttttcaagcagaagacggcatacgagcagtacttc	58	1.24e-20
V30	CFFFKQKTAYEQYF	tgtttttttttcaagcagaagacggcatacgagcagtacttc	57	1.60e-23
V28	CFFKQKTAYEQYF	tgttttttcaagcagaagacggcatacgagcagtacttc	57	3.13e-21
V05	CVFFKQKTAYEQYF	tgcgtttttttcaagcagaagacggcatacgagcagtacttc	55	5.28e-23
V20	CSFFKQKTAYEQYF	tgcagttttttcaagcagaagacggcatacgagcagtacttc	53	5.32e-20
V30	CVFFKQKTAYEQYF	tgtgtttttttcaagcagaagacggcatacgagcagtacttc	52	7.10e-23
V09	CAFFKQKTAYEQYF	tgtgcttttttcaagcagaagacggcatacgagcagtacttc	50	6.71e-22
V07	CAFFKQKTAYEQYF	tgtgcttttttcaagcagaagacggcatacgagcagtacttc	50	4.44e-21
V12	CFFKQKTAYEQYF	tgttttttcaagcagaagacggcatacgagcagtacttc	49	3.80e-21
V15	CFFKQKTAYEQYF	tgttttttcaagcagaagacggcatacgagcagtacttc	47	4.21e-22
V05	CFFFKQKTAYEQYF	tgtttttttttcaagcagaagacggcatacgagcagtacttc	47	1.26e-23
V30	CAFFFKQKTAYEQYF	tgtgccttttttttcaagcagaagacggcatacgagcagtacttc	46	9.77e-22
V02	FFKQKTAYEQYF	tttttcaagcagaagacggcatacgagcagtacttc	46	4.28e-21
V07	CSFFKQKTAYEQYF	tgttcttttttcaagcagaagacggcatacgagcagtacttc	45	4.68e-23
V06	CASFFKQKAAYEQYF	tgtgccagttttttcaagcagaaggcggcatacgagcagtacttc	44	3.57e-20
V12	CFFFKQKTAYEQYF	tgtttttttttcaagcagaagacggcatacgagcagtacttc	43	2.13e-23
V03	CFFKQKTAYEQYF	tgttttttcaagcagaagacggcatacgagcagtacttc	43	1.39e-21
V02	CAIFFKQKTAYEQYF	tgtgccatttttttcaagcagaagacggcatacgagcagtacttc	43	5.74e-22
V06	CAFFKQKAAYEQYF	tgtgcttttttcaagcagaaggcggcatacgagcagtacttc	42	5.58e-21
V29	CSFFKQKTAYEQYF	tgcagttttttcaagcagaagacggcatacgagcagtacttc	41	2.59e-21
V07	CASSFFKQKTAYEQYF	tgtgccagcagttttttcaagcagaagacggcatacgagcagtacttc	40	3.99e-20
V06	CAFFFKQKTAYEQYF	tgtgctttttttttcaagcagaagacggcatacgagcagtacttc	40	1.83e-23
V20	CFFKQKTAYEQYF	tgttttttcaagcagaagacggcatacgagcagtacttc	39	8.81e-22
V10	CFFKQKTAYEQYF	tgttttttcaagcagaagacggcatacgagcagtacttc	39	1.56e-21
V06	CFKQKTAYEQYF	tgtttcaagcagaagacggcatacgagcagtacttc	39	1.11e-18
V06	CFFKQKAAYEQYF	tgttttttcaagcagaaggcggcatacgagcagtacttc	39	1.81e-20
V05	CASFFKQKTAYEQYF	tgtgccagttttttcaagcagaagacggcatacgagcagtacttc	39	4.53e-21
V05	FSSRRRHTNTEAFF	ttttcaagcagaagacggcatacgaacactgaagctttcttt	38	1.54e-22
V03	CAFFKQKTAYEQYF	tgtgcttttttcaagcagaagacggcatacgagcagtacttc	38	5.08e-22
V27	CFFKQKTAYEQYF	tgttttttcaagcagaagacggcatacgagcagtacttc	36	3.88e-21
V07	CAIFFKQKTAYEQYF	tgtgccatttttttcaagcagaagacggcatacgagcagtacttc	36	1.04e-21
V06	CSFFKQKTAYEQYF	tgttcttttttcaagcagaagacggcatacgagcagtacttc	36	5.96e-23
V06	CAFFFKQKTAYEQYF	tgtgccttttttttcaagcagaagacggcatacgagcagtacttc	36	4.93e-22
V28	CASFFKQKTAYEQYF	tgtgccagttttttcaagcagaagacggcatacgagcagtacttc	35	4.58e-21
V06	CVFKQKTAYEQYF	tgtgttttcaagcagaagacggcatacgagcagtacttc	35	4.06e-20
V29	CSVFFKQKTAYEQYF	tgcagcgtttttttcaagcagaagacggcatacgagcagtacttc	34	7.35e-20
V12	CAFFKQKTAYEQYF	tgtgcttttttcaagcagaagacggcatacgagcagtacttc	34	6.25e-21
V02	CFKQKTAYEQYF	tgtttcaagcagaagacggcatacgagcagtacttc	34	1.07e-19
V10	FFFKQKTAYEQYF	ttttttttcaagcagaagacggcatacgagcagtacttc	33	2.78e-23
V09	CFFFKQKTAYEQYF	tgtttttttttcaagcagaagacggcatacgagcagtacttc	33	1.06e-23
V05	FFSSRRRHTNTEAFF	tttttttcaagcagaagacggcatacgaacactgaagctttcttt	33	1.18e-24
V05	CAFFKQKTAYEQYF	tgtgcttttttcaagcagaagacggcatacgagcagtacttc	33	9.16e-22
V06	CAIFFKQKAAYEQYF	tgtgccatttttttcaagcagaaggcggcatacgagcagtacttc	32	7.14e-21
V05	CASSFFKQKTAYEQYF	tgcgccagcagttttttcaagcagaagacggcatacgagcagtacttc	32	1.92e-20
V29	CIFFKQKTAYEQYF	tgcatttttttcaagcagaagacggcatacgagcagtacttc	31	2.36e-22
V09	CASFFKQKTAYEQYF	tgtgccagttttttcaagcagaagacggcatacgagcagtacttc	31	3.29e-21
V20	CSFFFKQKTAYEQYF	tgcagtttttttttcaagcagaagacggcatacgagcagtacttc	30	2.97e-22
V06	CAIFFKQKTAYEQYF	tgtgctatttttttcaagcagaagacggcatacgagcagtacttc	29	1.11e-23
V05	CASFFKQKAAYEQYF	tgcgccagttttttcaagcagaaggcggcatacgagcagtacttc	29	8.91e-21
V27	CFFFKQKTAYEQYF	tgtttttttttcaagcagaagacggcatacgagcagtacttc	28	2.20e-23
V09	CVFFKQKTAYEQYF	tgtgtttttttcaagcagaagacggcatacgagcagtacttc	28	4.91e-23
V07	CFFKQKPAYEQYF	tgttttttcaagcagaagccggcatacgagcagtacttc	28	7.13e-21
V06	CAIFKQKTAYEQYF	tgtgctattttcaagcagaagacggcatacgagcagtacttc	28	2.33e-21
V05	CAFFKQKAAYEQYF	tgcgcttttttcaagcagaaggcggcatacgagcagtacttc	28	1.23e-21
V27	CASFFKQKTAYEQYF	tgtgccagttttttcaagcagaagacggcatacgagcagtacttc	27	8.11e-21
V20	FFFKQKTAYEQYF	ttttttttcaagcagaagacggcatacgagcagtacttc	27	1.47e-22
V09	CFFKQKTAYEQYF	tgttttttcaagcagaagacggcatacgagcagtacttc	27	1.88e-21
V07	CFFKQKAAYEQYF	tgttttttcaagcagaaggcggcatacgagcagtacttc	27	1.42e-20
V06	FFKQKTAYEQYF	tttttcaagcagaagacggcatacgagcagtacttc	27	2.28e-21
V05	CFFFKQKTAYEQYF	tgcttttttttcaagcagaagacggcatacgagcagtacttc	27	1.03e-23
V05	CAIFKQKTAYEQYF	tgcgctattttcaagcagaagacggcatacgagcagtacttc	27	5.12e-22
V04	CASFFKQKTAYEQYF	tgcgccagttttttcaagcagaagacggcatacgagcagtacttc	27	1.63e-21
V28	CFFFKQKTAYEQYF	tgtttttttttcaagcagaagacggcatacgagcagtacttc	26	1.76e-23
V27	CAFFKQKTAYEQYF	tgtgcttttttcaagcagaagacggcatacgagcagtacttc	26	1.20e-21
V19	CFFFKQKTAYEQYF	tgtttttttttcaagcagaagacggcatacgagcagtacttc	26	2.94e-23
V19	CASFFKQKTAYEQYF	tgtgccagttttttcaagcagaagacggcatacgagcagtacttc	26	6.78e-20
V09	CASSANTATGIYEQYF	tgtgccagcagcgccaatacggccacaggcatctacgagcagtacttc	26	2.58e-17
V07	CVCKQKTAYEQYF	tgtgtttgcaagcagaagacggcatacgagcagtacttc	26	2.34e-20
V03	CASFFKQKTAYEQYF	tgtgccagttttttcaagcagaagacggcatacgagcagtacttc	26	2.29e-21
V02	CVFKQKTAYEQYF	tgtgttttcaagcagaagacggcatacgagcagtacttc	26	5.47e-21
V28	FFFKQKTAYEQYF	ttttttttcaagcagaagacggcatacgagcagtacttc	25	1.00e-30
V07	CFFFKQKAAYEQYF	tgtttttttttcaagcagaaggcggcatacgagcagtacttc	25	6.58e-23
V05	CVFFKQKTAYEQYF	tgtgtttttttcaagcagaagacggcatacgagcagtacttc	25	5.93e-23
V02	CSKQKTAYEQYF	tgttccaagcagaagacggcatacgagcagtacttc	25	1.83e-19
V02	CFFKQKAAYEQYF	tgttttttcaagcagaaggcggcatacgagcagtacttc	25	1.73e-21
V19	CFFKQKTAYEQYF	tgttttttcaagcagaagacggcatacgagcagtacttc	24	5.16e-21
V12	CVFFKQKTAYEQYF	tgtgtttttttcaagcagaagacggcatacgagcagtacttc	24	9.79e-23
V06	CASSFFFKQKTAYEQYF	tgtgccagcagtttttttttcaagcagaagacggcatacgagcagtacttc	24	9.51e-21
V04	CAIFFKQKTAYEQYF	tgcgccatttttttcaagcagaagacggcatacgagcagtacttc	24	2.39e-22
V03	FFFKQKTAYEQYF	ttttttttcaagcagaagacggcatacgagcagtacttc	24	2.10e-23
V28	CVFFKQKTAYEQYF	tgtgtttttttcaagcagaagacggcatacgagcagtacttc	23	9.91e-23
V28	CASSSHGLGGRDEQYF	tgtgccagcagttcacacggattagggggccgggacgagcagtacttc	23	2.39e-17
V07	CVFKQKTAYEQYF	tgtgttttcaagcagaagacggcatacgagcagtacttc	23	5.40e-20
V07	CVFFKQKTAYEQYF	tgtgtttttttcaagcagaagacggcatacgagcagtacttc	23	3.35e-22
V07	CSCKQKTAYEQYF	tgttcttgcaagcagaagacggcatacgagcagtacttc	23	3.56e-21
V07	CFSKQKTAYEQYF	tgttttagcaagcagaagacggcatacgagcagtacttc	23	4.85e-21
V06	CASIFKQKTAYEQYF	tgtgccagtattttcaagcagaagacggcatacgagcagtacttc	23	1.45e-20
V06	CASFFFKQKTAYEQYF	tgtgccagtttttttttcaagcagaagacggcatacgagcagtacttc	23	1.18e-22
V04	CAFFKQKTAYEQYF	tgcgcttttttcaagcagaagacggcatacgagcagtacttc	23	4.03e-22
V30	CVFKQKTAYEQYF	tgtgttttcaagcagaagacggcatacgagcagtacttc	22	1.15e-20
V30	CFFKQKAAYEQYF	tgttttttcaagcagaaggcggcatacgagcagtacttc	21	4.74e-21
V30	CACFFKQKTAYEQYF	tgtgcctgttttttcaagcagaagacggcatacgagcagtacttc	21	6.50e-21
V12	FFFKQKTAYEQYF	ttttttttcaagcagaagacggcatacgagcagtacttc	21	3.04e-24
V06	CASIFFKQKTAYEQYF	tgtgccagcatttttttcaagcagaagacggcatacgagcagtacttc	21	1.12e-20
V06	CASCFKQKTAYEQYF	tgtgccagttgtttcaagcagaagacggcatacgagcagtacttc	21	1.29e-20
V05	FFFKQKTAYEQYF	ttttttttcaagcagaagacggcatacgagcagtacttc	21	7.69e-23
V05	CASIFFKQKTAYEQYF	tgcgccagcatttttttcaagcagaagacggcatacgagcagtacttc	21	1.89e-21
V03	CAIFFKQKTAYEQYF	tgtgccatttttttcaagcagaagacggcatacgagcagtacttc	21	3.27e-22
V29	CFFKQKAAYEQYF	tgttttttcaagcagaaggcggcatacgagcagtacttc	20	4.72e-22
V29	CFFFKQKTAYEQYF	tgtttttttttcaagcagaagacggcatacgagcagtacttc	20	1.56e-24
V11	CFFKQKTAYEQYF	tgttttttcaagcagaagacggcatacgagcagtacttc	20	1.50e-21
V10	CAIFFKQKTAYEQYF	tgtgccatttttttcaagcagaagacggcatacgagcagtacttc	20	3.79e-21
V05	CAFFFKQKTAYEQYF	tgcgccttttttttcaagcagaagacggcatacgagcagtacttc	20	8.87e-23
V02	CASFFKQKAAYEQYF	tgtgccagttttttcaagcagaaggcggcatacgagcagtacttc	20	6.68e-21
V02	CAIFKQKTAYEQYF	tgtgctattttcaagcagaagacggcatacgagcagtacttc	20	3.36e-22
V28	CAIFFKQKTAYEQYF	tgtgccatttttttcaagcagaagacggcatacgagcagtacttc	19	7.66e-22
V20	CSAFFKQKTAYEQYF	tgcagtgcttttttcaagcagaagacggcatacgagcagtacttc	19	3.04e-19
V15	CAFFKQKTAYEQYF	tgtgcttttttcaagcagaagacggcatacgagcagtacttc	19	2.37e-22
V06	CSKQKTAYEQYF	tgttccaagcagaagacggcatacgagcagtacttc	19	1.89e-18
V06	CASSFFKQKAAYEQYF	tgtgccagcagttttttcaagcagaaggcggcatacgagcagtacttc	19	2.65e-18
V06	CAFCKQKTAYEQYF	tgtgctttttgcaagcagaagacggcatacgagcagtacttc	19	1.68e-21
V02	CFKQKAAYEQYF	tgtttcaagcagaaggcggcatacgagcagtacttc	19	1.82e-19
V02	CAFFKQKAAYEQYF	tgtgcttttttcaagcagaaggcggcatacgagcagtacttc	19	8.05e-22
V19	FFFKQKTAYEQYF	ttttttttcaagcagaagacggcatacgagcagtacttc	18	9.53e-23
V19	CAFFKQKTAYEQYF	tgtgcttttttcaagcagaagacggcatacgagcagtacttc	18	1.64e-21
V05	CAIFFKQKTAYEQYF	tgtgccatttttttcaagcagaagacggcatacgagcagtacttc	18	5.65e-22
V02	CSFFKQKTAYEQYF	tgttcttttttcaagcagaagacggcatacgagcagtacttc	18	5.70e-24
V20	CSVFFKQKTAYEQYF	tgcagtgtttttttcaagcagaagacggcatacgagcagtacttc	17	2.09e-21
V19	CVFFKQKTAYEQYF	tgtgtttttttcaagcagaagacggcatacgagcagtacttc	17	1.41e-22
V12	CASFFKQKTAYEQYF	tgtgccagttttttcaagcagaagacggcatacgagcagtacttc	17	4.57e-21
V07	CFCKQKPAYEQYF	tgtttttgcaagcagaagccggcatacgagcagtacttc	17	3.10e-21
V07	CFCKQKAAYEQYF	tgtttttgcaagcagaaggcggcatacgagcagtacttc	17	6.17e-21
V07	CASKQKPAYEQYF	tgtgctagcaagcagaagccggcatacgagcagtacttc	17	2.32e-19
V07	CASIFFKQKTAYEQYF	tgtgccagcatttttttcaagcagaagacggcatacgagcagtacttc	17	3.37e-21
V07	CACKQKTAYEQYF	tgtgcttgcaagcagaagacggcatacgagcagtacttc	17	2.08e-19
V05	CAFFFKQKTAYEQYF	tgcgctttttttttcaagcagaagacggcatacgagcagtacttc	17	4.02e-24
V30	CAWNGTGEGNVDQPQHF	tgtgcctggaatgggacaggggaagggaatgtagatcagccccagcatttt	16	6.64e-18
V27	CVFFKQKTAYEQYF	tgtgtttttttcaagcagaagacggcatacgagcagtacttc	16	9.59e-23
V15	FFFKQKTAYEQYF	ttttttttcaagcagaagacggcatacgagcagtacttc	16	8.34e-24
V11	CASFFKQKTAYEQYF	tgtgccagttttttcaagcagaagacggcatacgagcagtacttc	16	2.49e-21
V11	CAFFKQKTAYEQYF	tgtgcttttttcaagcagaagacggcatacgagcagtacttc	16	5.57e-22
V09	CAIFFKQKTAYEQYF	tgtgccatttttttcaagcagaagacggcatacgagcagtacttc	16	4.82e-22
V07	FFFKQKAAYEQYF	ttttttttcaagcagaaggcggcatacgagcagtacttc	16	1.87e-22
V07	CSSKQKTAYEQYF	tgttctagcaagcagaagacggcatacgagcagtacttc	16	7.48e-21
V07	CSFKQKTAYEQYF	tgttctttcaagcagaagacggcatacgagcagtacttc	16	8.18e-21
V07	CASKQKTAYEQYF	tgtgctagcaagcagaagacggcatacgagcagtacttc	16	2.61e-19
V07	CASFFKQKAAYEQYF	tgtgccagttttttcaagcagaaggcggcatacgagcagtacttc	16	1.56e-20
V02	CASSFFKQKTAYEQYF	tgtgccagcagttttttcaagcagaagacggcatacgagcagtacttc	16	5.52e-20
V29	CSVFKQKTAYEQYF	tgcagtgttttcaagcagaagacggcatacgagcagtacttc	15	1.40e-21
V27	CAIFFKQKTAYEQYF	tgtgccatttttttcaagcagaagacggcatacgagcagtacttc	15	1.38e-21
V05	CVFKQKTAYEQYF	tgtgttttcaagcagaagacggcatacgagcagtacttc	15	9.59e-21
V05	CASSLEPTGQGIYGQYF	tgcgccagcagcttggaacctacgggacagggcatctatgggcagtacttc	15	4.51e-19
V05	CASFFFKQKTAYEQYF	tgcgccagtttttttttcaagcagaagacggcatacgagcagtacttc	15	2.94e-23
V04	CASSQDMIVLIYNEQFF	tgcgccagcagccaagatatgatcgtactcatctacaatgagcagttcttc	15	2.82e-16
V03	CFFFKQKTAYEQYF	tgtttttttttcaagcagaagacggcatacgagcagtacttc	15	7.78e-24
V30	CFKQKTAYEQYF	tgtttcaagcagaagacggcatacgagcagtacttc	14	2.91e-19
V12	CAIFFKQKTAYEQYF	tgtgccatttttttcaagcagaagacggcatacgagcagtacttc	14	7.08e-22
V07	FFCKQKTAYEQYF	tttttttgcaagcagaagacggcatacgagcagtacttc	14	4.60e-23
V07	CSCKQKPAYEQYF	tgttcttgcaagcagaagccggcatacgagcagtacttc	14	3.05e-21
V04	CASSFFKQKTAYEQYF	tgcgccagcagttttttcaagcagaagacggcatacgagcagtacttc	14	5.66e-21
V30	CACDTWIGEVDTGELFF	tgtgcctgtgacacatggataggagaagtcgacaccggggagctgtttttt	13	2.54e-22
V27	CASSFFKQKTAYEQYF	tgtgccagcagttttttcaagcagaagacggcatacgagcagtacttc	13	4.44e-18
V18	CASFFKQKTAYEQYF	tgtgccagttttttcaagcagaagacggcatacgagcagtacttc	13	8.05e-22
V12	FFKQKTAYEQYF	tttttcaagcagaagacggcatacgagcagtacttc	13	4.90e-22
V10	CAFFKQKTAYEQYF	tgtgcttttttcaagcagaagacggcatacgagcagtacttc	13	6.38e-22
V07	FFFKQKPAYEQYF	ttttttttcaagcagaagccggcatacgagcagtacttc	13	1.24e-22
V07	CVFKQKPAYEQYF	tgtgttttcaagcagaagccggcatacgagcagtacttc	13	4.63e-20
V07	CSIKQKTAYEQYF	tgttctatcaagcagaagacggcatacgagcagtacttc	13	4.94e-21
V07	CFKQKTAYEQYF	tgtttcaagcagaagacggcatacgagcagtacttc	13	8.65e-19
V07	CAFFFKQKTAYEQYF	tgtgctttttttttcaagcagaagacggcatacgagcagtacttc	13	2.11e-23
V06	CVFFKQKAAYEQYF	tgtgtttttttcaagcagaaggcggcatacgagcagtacttc	13	4.48e-22
V06	CASIFKQKAAYEQYF	tgtgccagtattttcaagcagaaggcggcatacgagcagtacttc	13	2.16e-20
V05	CFFKQKAAYEQYF	tgttttttcaagcagaaggcggcatacgagcagtacttc	13	3.76e-21
V05	CFCKQKTAYEQYF	tgtttttgcaagcagaagacggcatacgagcagtacttc	13	9.82e-22
V02	FSKQKTAYEQYF	ttttccaagcagaagacggcatacgagcagtacttc	13	7.33e-21
V30	CAFFKQKTAYEQYF	tgtgcctttttcaagcagaagacggcatacgagcagtacttc	12	1.58e-19
V28	CVFKQKTAYEQYF	tgtgttttcaagcagaagacggcatacgagcagtacttc	12	1.60e-20
V28	CASSFFKQKTAYEQYF	tgtgccagcagttttttcaagcagaagacggcatacgagcagtacttc	12	3.18e-18
V27	FFFKQKTAYEQYF	ttttttttcaagcagaagacggcatacgagcagtacttc	12	1.00e-30
V07	FFKQKTAYEQYF	tttttcaagcagaagacggcatacgagcagtacttc	12	1.71e-20
V07	CVSKQKTAYEQYF	tgtgttagcaagcagaagacggcatacgagcagtacttc	12	2.91e-20
V07	CSFKQKPAYEQYF	tgttctttcaagcagaagccggcatacgagcagtacttc	12	7.00e-21
V07	CASSFFFKQKTAYEQYF	tgtgccagcagcttttttttcaagcagaagacggcatacgagcagtacttc	12	7.40e-20
V06	CSKQKAAYEQYF	tgttccaagcagaaggcggcatacgagcagtacttc	12	3.22e-18
V06	CFKQKAAYEQYF	tgtttcaagcagaaggcggcatacgagcagtacttc	12	1.88e-18
V06	CFIKQKTAYEQYF	tgttttatcaagcagaagacggcatacgagcagtacttc	12	6.47e-21
V06	CFFFKQKAAYEQYF	tgtttttttttcaagcagaaggcggcatacgagcagtacttc	12	8.38e-23
V06	CASSFFKQKTAYEQYF	tgtgccagtagttttttcaagcagaagacggcatacgagcagtacttc	12	7.14e-23
V04	CFFKQKTAYEQYF	tgttttttcaagcagaagacggcatacgagcagtacttc	12	3.67e-22
V04	CASIFFKQKTAYEQYF	tgcgccagcatttttttcaagcagaagacggcatacgagcagtacttc	12	5.13e-22
V03	CASSFFKQKTAYEQYF	tgtgccagcagttttttcaagcagaagacggcatacgagcagtacttc	12	9.71e-21
V30	CAFFKQKAAYEQYF	tgtgcttttttcaagcagaaggcggcatacgagcagtacttc	11	2.26e-21
V30	CAFFFKQKTAYEQYF	tgtgctttttttttcaagcagaagacggcatacgagcagtacttc	11	7.40e-24
V29	CFFFKQKTAYEQYF	tgcttttttttcaagcagaagacggcatacgagcagtacttc	11	2.49e-23
V13	CASSPRRLGEVAGYTF	tgtgccagcagccccagacggctcggggaagtagctggctacaccttc	11	1.35e-20
V13	CAFFKQKTAYEQYF	tgtgcttttttcaagcagaagacggcatacgagcagtacttc	11	6.84e-23
V11	CFFFKQKTAYEQYF	tgtttttttttcaagcagaagacggcatacgagcagtacttc	11	8.45e-24
V07	CAIFFKQKTAYEQYF	tgtgctatttttttcaagcagaagacggcatacgagcagtacttc	11	1.28e-23
V06	FSKQKTAYEQYF	ttttccaagcagaagacggcatacgagcagtacttc	11	3.89e-21
V06	FFSSRRRHTNTEAFF	tttttttcaagcagaagacggcatacgaacactgaagctttcttt	11	2.16e-25
V06	FFFKQKAAYEQYF	ttttttttcaagcagaaggcggcatacgagcagtacttc	11	2.51e-23
V06	CASSYVRVLPIQHF	tgtgccagcagttacgtgagagttctccccatacagcatttt	11	6.53e-20
V06	CASSLQPSQGDGYTF	tgtgccagcagcctgcagccttcccagggagatggctacaccttc	11	4.38e-17
V06	CACFFKQKTAYEQYF	tgtgcctgttttttcaagcagaagacggcatacgagcagtacttc	11	2.67e-22
V05	FASRRRHTNTEAFF	tttgcaagcagaagacggcatacgaacactgaagctttcttt	11	6.71e-23
V03	CVFFKQKTAYEQYF	tgtgtttttttcaagcagaagacggcatacgagcagtacttc	11	3.34e-23
V03	CASSPRAGAGGEQYF	tgtgccagcagcccgagagcaggggcgggaggtgagcagtacttc	11	2.14e-16
V02	FFKQKAAYEQYF	tttttcaagcagaaggcggcatacgagcagtacttc	11	7.26e-21
V02	CVKQKTAYEQYF	tgtgtcaagcagaagacggcatacgagcagtacttc	11	5.43e-19
V02	CAIQVRGRGYEQYF	tgtgccatacaagtcagggggcgcgggtacgagcagtacttc	11	8.17e-16
V02	CAFFFKQKTAYEQYF	tgtgctttttttttcaagcagaagacggcatacgagcagtacttc	11	2.64e-24
V30	CVFFKQKAAYEQYF	tgtgtttttttcaagcagaaggcggcatacgagcagtacttc	10	1.27e-22
V30	CAWSFFKQKTAYEQYF	tgtgcctggagttttttcaagcagaagacggcatacgagcagtacttc	10	1.14e-19
V29	FFKQKTAYEQYF	tttttcaagcagaagacggcatacgagcagtacttc	10	8.53e-21
V28	FFKQKTAYEQYF	tttttcaagcagaagacggcatacgagcagtacttc	10	1.00e-30
V25	CASSEGSIGDVDTGELFF	tgtgccagcagtgaagggtcaataggagacgtcgacaccggggagctgtttttt	10	1.16e-18
V19	CASSFFKQKTAYEQYF	tgtgccagtagttttttcaagcagaagacggcatacgagcagtacttc	10	1.75e-19
V18	CAFFKQKTAYEQYF	tgtgcttttttcaagcagaagacggcatacgagcagtacttc	10	1.39e-22
V13	CASSLLPGASGSDLDEQFF	tgtgccagcagcttactacctggggctagcgggagcgatttggatgagcagttcttc	10	1.39e-20
V12	FKQKTAYEQYF	ttcaagcagaagacggcatacgagcagtacttc	10	4.86e-20
V10	CVFFKQKTAYEQYF	tgtgtttttttcaagcagaagacggcatacgagcagtacttc	10	4.53e-23
V10	CFFFKQKTAYEQYF	tgtttttttttcaagcagaagacggcatacgagcagtacttc	10	8.61e-24
V07	CVIKQKTAYEQYF	tgtgttatcaagcagaagacggcatacgagcagtacttc	10	3.25e-20
V07	CSSKQKPAYEQYF	tgttctagcaagcagaagccggcatacgagcagtacttc	10	6.84e-21
V07	CSIFFKQKTAYEQYF	tgttctatttttttcaagcagaagacggcatacgagcagtacttc	10	2.25e-25
V07	CFFKQKTAYEQYF	tgttttttcaagcaaaagacggcatacgagcagtacttc	10	5.45e-21
V07	CASIFKQKTAYEQYF	tgtgccagtattttcaagcagaagacggcatacgagcagtacttc	10	6.43e-21
V07	CAFKQKTAYEQYF	tgtgctttcaagcagaagacggcatacgagcagtacttc	10	4.79e-19
V07	CACKQKPAYEQYF	tgtgcttgcaagcagaagccggcatacgagcagtacttc	10	1.83e-19
V06	CFCKQKTAYEQYF	tgtttttgcaagcagaagacggcatacgagcagtacttc	10	4.67e-21
V06	CASSFKQKTAYEQYF	tgtgccagtagtttcaagcagaagacggcatacgagcagtacttc	10	1.45e-20
V06	CASRYSGQSDYGYTF	tgtgccagtagatactcggggcagtcggactatggctacaccttc	10	2.80e-18
V06	CASIFFKQKTAYEQYF	tgtgccagtatttttttcaagcagaagacggcatacgagcagtacttc	10	7.13e-23
V06	CAICFKQKTAYEQYF	tgtgccatttgtttcaagcagaagacggcatacgagcagtacttc	10	2.13e-21
V06	CAFFFKQKAAYEQYF	tgtgccttttttttcaagcagaaggcggcatacgagcagtacttc	10	6.81e-22
V05	CFKQKTAYEQYF	tgtttcaagcagaagacggcatacgagcagtacttc	10	2.36e-19
V05	CASSFFKQKTAYEQYF	tgtgccagcagttttttcaagcagaagacggcatacgagcagtacttc	10	1.90e-20
V04	CASSSKGSASGILLQETQYF	tgcgccagcagctccaagggatcggctagcgggatactcctccaagagacccagtacttc	10	5.81e-22
V04	CAFFFKQKTAYEQYF	tgcgccttttttttcaagcagaagacggcatacgagcagtacttc	10	3.61e-23
V02	CVFFKQKAAYEQYF	tgtgtttttttcaagcagaaggcggcatacgagcagtacttc	10	6.10e-23
V29	FFFKQKAAYEQYF	ttttttttcaagcagaaggcggcatacgagcagtacttc	9	9.35e-23
V29	CCFKQKTAYEQYF	tgttgtttcaagcagaagacggcatacgagcagtacttc	9	1.75e-22
V28	CSKQKTAYEQYF	tgttccaagcagaagacggcatacgagcagtacttc	9	5.53e-19
V19	CAIFFKQKTAYEQYF	tgtgccatttttttcaagcagaagacggcatacgagcagtacttc	9	1.55e-21
V11	FFFKQKTAYEQYF	ttttttttcaagcagaagacggcatacgagcagtacttc	9	1.92e-23
V11	CASSFFKQKTAYEQYF	tgtgccagcagttttttcaagcagaagacggcatacgagcagtacttc	9	1.24e-20
V10	CASSETPRDKGSTNQPQHF	tgcgccagcagtgagacccccagggataaagggtcgaccaatcagccccagcatttt	9	6.01e-19
V07	CVIKQKPAYEQYF	tgtgttatcaagcagaagccggcatacgagcagtacttc	9	2.80e-20
V07	CSSFFKQKTAYEQYF	tgttccagttttttcaagcagaagacggcatacgagcagtacttc	9	3.57e-25
V07	CSCKQKTAYEQYF	tgttcctgcaagcagaagacggcatacgagcagtacttc	9	6.10e-21
V07	CFSKQKPAYEQYF	tgttttagcaagcagaagccggcatacgagcagtacttc	9	4.35e-21
V07	CFIKQKTAYEQYF	tgttttatcaagcagaagacggcatacgagcagtacttc	9	5.04e-21
V07	CASSEESVGEVDTGELFF	tgtgccagcagtgaagaatcagtaggagaagtcgacaccggggagctgtttttt	9	3.56e-21
V07	CASFFKQKTAYEQYF	tgtgctagttttttcaagcagaagacggcatacgagcagtacttc	9	1.28e-23
V06	CAICKQKTAYEQYF	tgtgctatttgcaagcagaagacggcatacgagcagtacttc	9	1.01e-21
V05	CASSLSGRGRGVSGYTF	tgtgccagcagcttgtcgggtcggggcaggggagtatctggctacaccttc	9	6.81e-19
V04	CAFFFKQKTAYEQYF	tgtgctttttttttcaagcagaagacggcatacgagcagtacttc	9	5.19e-25
V04	CAFFFKQKTAYEQYF	tgcgctttttttttcaagcagaagacggcatacgagcagtacttc	9	1.91e-24
V03	CASIFFKQKTAYEQYF	tgtgccagcatttttttcaagcagaagacggcatacgagcagtacttc	9	9.02e-22
V02	CSKQKAAYEQYF	tgttccaagcagaaggcggcatacgagcagtacttc	9	3.10e-19
V02	CASFFFKQKTAYEQYF	tgtgccagtttttttttcaagcagaagacggcatacgagcagtacttc	9	2.20e-23
V30	FFKQKTAYEQYF	tttttcaagcagaagacggcatacgagcagtacttc	8	1.07e-20
V29	CSFFFKQKTAYEQYF	tgcagcttttttttcaagcagaagacggcatacgagcagtacttc	8	3.08e-22
V28	CAIFKQKTAYEQYF	tgtgctattttcaagcagaagacggcatacgagcagtacttc	8	6.01e-22
V15	CFFFKQKTAYEQYF	tgtttttttttcaagcagaagacggcatacgagcagtacttc	8	2.36e-24
V13	CASSLEGEATGEEAFF	tgtgccagcagcttagaaggagaggcaacgggggaggaggctttcttt	8	1.21e-20
V11	CVFFKQKTAYEQYF	tgtgtttttttcaagcagaagacggcatacgagcagtacttc	8	4.03e-23
V10	CASFFKQKTAYEQYF	tgcgccagttttttcaagcagaagacggcatacgagcagtacttc	8	8.20e-21
V09	CAFFFKQKTAYEQYF	tgtgctttttttttcaagcagaagacggcatacgagcagtacttc	8	3.19e-24
V07	CVSKQKPAYEQYF	tgtgttagcaagcagaagccggcatacgagcagtacttc	8	2.56e-20
V07	CVCKQKTAYEQYF	tgtgtctgcaagcagaagacggcatacgagcagtacttc	8	2.30e-20
V07	CVCKQKPAYEQYF	tgtgtttgcaagcagaagccggcatacgagcagtacttc	8	2.02e-20
V07	CSSKQKPAYEQYF	tgttctagcaagcaaaagccggcatacgagcagtacttc	8	5.09e-21
V07	CSFFFKQKTAYEQYF	tgttctttttttttcaagcagaagacggcatacgagcagtacttc	8	3.72e-25
V07	CFIKQKPAYEQYF	tgttttatcaagcagaagccggcatacgagcagtacttc	8	4.31e-21
V07	CASKQKPAYEQYF	tgtgctagcaagcaaaagccggcatacgagcagtacttc	8	1.38e-19
V07	CAFFFKQKTAYEQYF	tgtgccttttttttcaagcagaagacggcatacgagcagtacttc	8	1.95e-22
V06	CVFFFKQKTAYEQYF	tgtgtcttttttttcaagcagaagacggcatacgagcagtacttc	8	1.58e-24
V06	CSFKQKTAYEQYF	tgttctttcaagcagaagacggcatacgagcagtacttc	8	1.05e-20
V06	CASSEVPSLLVDNEKLFF	tgtgccagcagtgaggtaccgagtctcctagtcgacaatgaaaaactgtttttt	8	1.71e-21
V06	CAIFKQKTAYEQYF	tgtgccattttcaagcagaagacggcatacgagcagtacttc	8	6.34e-19
V05	SSRRRHTNTEAFF	tcaagcagaagacggcatacgaacactgaagctttcttt	8	1.70e-20
V05	FFFFKQKTAYEQYF	ttcttttttttcaagcagaagacggcatacgagcagtacttc	8	4.93e-25
V05	CSFFKQKTAYEQYF	tgctcttttttcaagcagaagacggcatacgagcagtacttc	8	1.01e-23
V05	CFFKQKTAYEQYF	tgctttttcaagcagaagacggcatacgagcagtacttc	8	1.84e-21
V05	CAIFFKQKAAYEQYF	tgcgccatttttttcaagcagaaggcggcatacgagcagtacttc	8	1.62e-21
V04	CASSFFKQKTAYEQYF	tgtgccagcagttttttcaagcagaagacggcatacgagcagtacttc	8	1.61e-21
V02	CFCKQKTAYEQYF	tgtttttgcaagcagaagacggcatacgagcagtacttc	8	4.47e-22
V01	CTSSEHTLGEVDTGELFF	tgcaccagcagtgaacacacgttaggagaagtcgacaccggggagctgtttttt	8	8.69e-23
V30	FFFKQKAAYEQYF	ttttttttcaagcagaaggcggcatacgagcagtacttc	7	1.15e-22
V30	CFFFKQKAAYEQYF	tgtttttttttcaagcagaaggcggcatacgagcagtacttc	7	2.20e-23
V29	CSVFFKQKTAYEQYF	tgcagtgtttttttcaagcagaagacggcatacgagcagtacttc	7	6.73e-24
V29	CSVFFKQKAAYEQYF	tgcagcgtttttttcaagcagaaggcggcatacgagcagtacttc	7	1.20e-19
V28	CASSDGNRLLVDNEKLFF	tgtgccagcagtgacggcaatcgtctcctagtcgacaatgaaaaactgtttttt	7	9.68e-24
V28	CASFFKQKAAYEQYF	tgtgccagttttttcaagcagaaggcggcatacgagcagtacttc	7	6.85e-21
V27	CASFFKQKAAYEQYF	tgtgccagttttttcaagcagaaggcggcatacgagcagtacttc	7	1.21e-20
V24	CAFFKQKTAYEQYF	tgtgcttttttcaagcagaagacggcatacgagcagtacttc	7	9.89e-22
V20	CSASFFKQKTAYEQYF	tgcagtgctagttttttcaagcagaagacggcatacgagcagtacttc	7	1.01e-19
V20	CIFFKQKTAYEQYF	tgcatttttttcaagcagaagacggcatacgagcagtacttc	7	5.45e-22
V20	CFFKQKAAYEQYF	tgttttttcaagcagaaggcggcatacgagcagtacttc	7	1.29e-21
V18	CFFKQKTAYEQYF	tgttttttcaagcagaagacggcatacgagcagtacttc	7	3.83e-22
V15	CVFFKQKTAYEQYF	tgtgtttttttcaagcagaagacggcatacgagcagtacttc	7	1.47e-23
V15	CATFFKQKTAYEQYF	tgtgccacttttttcaagcagaagacggcatacgagcagtacttc	7	1.69e-21
V14	CAFFKQKTAYEQYF	tgtgcttttttcaagcagaagacggcatacgagcagtacttc	7	2.43e-22
V13	CASFFKQKTAYEQYF	tgtgccagttttttcaagcagaagacggcatacgagcagtacttc	7	3.81e-22
V12	CASSDGKTSWGTEAFF	tgtgccagcagtgatgggaaaacctcatggggcactgaagctttcttt	7	1.72e-18
V11	CAIFFKQKTAYEQYF	tgtgccatttttttcaagcagaagacggcatacgagcagtacttc	7	3.88e-22
V10	CASSDNGLGDVDTGELFF	tgcgccagcagtgacaatggattaggagacgtcgacaccggggagctgtttttt	7	2.43e-19
V10	CAFFKQKTAYEQYF	tgcgcttttttcaagcagaagacggcatacgagcagtacttc	7	1.04e-21
V09	CAFFFKQKTAYEQYF	tgtgccttttttttcaagcagaagacggcatacgagcagtacttc	7	8.00e-23
V07	FFSSRRRHTNTEAFF	tttttttcaagcagaagacggcatacgaacactgaagctttcttt	7	1.61e-24
V07	CVSKQKTAYEQYF	tgtgtcagcaagcagaagacggcatacgagcagtacttc	7	2.52e-20
V07	CSSKQETAYEQYF	tgttctagcaagcaggagacggcatacgagcagtacttc	7	1.91e-20
V07	CASSFFKQKAAYEQYF	tgtgccagcagttttttcaagcagaaggcggcatacgagcagtacttc	7	5.83e-20
V07	CASSFFFKQKTAYEQYF	tgtgccagcagtttttttttcaagcagaagacggcatacgagcagtacttc	7	1.92e-22
V07	CASIFFKQKTAYEQYF	tgtgccagtatttttttcaagcagaagacggcatacgagcagtacttc	7	3.10e-23
V07	CAFFKQKAAYEQYF	tgtgcttttttcaagcagaaggcggcatacgagcagtacttc	7	6.46e-21
V07	CACKQKPAYEQYF	tgtgcctgcaagcagaagccggcatacgagcagtacttc	7	1.34e-18
V06	CVFKQKAAYEQYF	tgtgttttcaagcagaaggcggcatacgagcagtacttc	7	6.87e-20
V06	CFFKQKTAYDEQFF	tgttttttcaagcagaagacggcatacgatgagcagttcttc	7	4.50e-24
V06	CASSEVPRHSVDTEAFF	tgtgccagcagtgaggtaccgagacactctgtcgacactgaagctttcttt	7	5.56e-19
V06	CASSEAGGTGDIGAGGATQYF	tgtgccagcagtgaagccggagggacaggagacatcggggcgggaggcgcgacccagtacttc	7	1.00e-30
V06	CASRRRHTNTEAFF	tgtgcaagcagaagacggcatacgaacactgaagctttcttt	7	4.95e-19
V06	CASCFKQKTAYEQYF	tgtgccagctgtttcaagcagaagacggcatacgagcagtacttc	7	1.30e-19
V06	CASCFKQKAAYEQYF	tgtgccagttgtttcaagcagaaggcggcatacgagcagtacttc	7	1.93e-20
V06	CAIFKQKAAYEQYF	tgtgctattttcaagcagaaggcggcatacgagcagtacttc	7	3.37e-21
V06	CAFCKQKAAYEQYF	tgtgctttttgcaagcagaaggcggcatacgagcagtacttc	7	2.43e-21
V05	CASSHTGRLAYVETQYF	tgtgccagcagccacacgggaagactagcgtatgtggagacccagtacttc	7	7.06e-19
V05	CASSFFFKQKTAYEQYF	tgcgccagcagcttttttttcaagcagaagacggcatacgagcagtacttc	7	3.31e-20
V05	CASIFKQKTAYEQYF	tgcgccagtattttcaagcagaagacggcatacgagcagtacttc	7	3.62e-21
V05	CASFFFKQKTAYEQYF	tgtgccagtttttttttcaagcagaagacggcatacgagcagtacttc	7	2.21e-23
V05	CAIFFKQKTAYEQYF	tgcgctatttttttcaagcagaagacggcatacgagcagtacttc	7	2.43e-24
V04	FFSSRRRHTNTEAFF	tttttttcaagcagaagacggcatacgaacactgaagctttcttt	7	3.19e-25
V04	FFFKQKTAYEQYF	ttttttttcaagcagaagacggcatacgagcagtacttc	7	2.05e-23
V04	CASIFFKQKTAYEQYF	tgtgccagcatttttttcaagcagaagacggcatacgagcagtacttc	7	1.24e-22
V04	CASFFKQKTAYEQYF	tgtgccagttttttcaagcagaagacggcatacgagcagtacttc	7	3.70e-22
V04	CASFFFKQKTAYEQYF	tgcgccagtttttttttcaagcagaagacggcatacgagcagtacttc	7	8.00e-24
V03	CASSESDIGEVDTGELFF	tgtgccagcagtgagagcgatataggagaagtcgacaccggggagctgtttttt	7	4.18e-22
V03	CAFFFKQKTAYEQYF	tgtgctttttttttcaagcagaagacggcatacgagcagtacttc	7	2.41e-24
V02	CFIKQKTAYEQYF	tgttttatcaagcagaagacggcatacgagcagtacttc	7	6.19e-22
V02	CASIFKQKTAYEQYF	tgtgccagtattttcaagcagaagacggcatacgagcagtacttc	7	2.73e-21
V30	CVFKQKTAYEQYF	tgtgtcttcaagcagaagacggcatacgagcagtacttc	6	1.12e-20
V30	CSFFKQKTAYEQYF	tgttcttttttcaagcagaagacggcatacgagcagtacttc	6	1.57e-23
V29	CSFFFKQKTAYEQYF	tgcagtttttttttcaagcagaagacggcatacgagcagtacttc	6	1.25e-23
V29	CIFKQKTAYEQYF	tgtattttcaagcagaagacggcatacgagcagtacttc	6	1.95e-22
V28	CFKQKTAYEQYF	tgtttcaagcagaagacggcatacgagcagtacttc	6	3.24e-19
V28	CFFKQKAAYEQYF	tgttttttcaagcagaaggcggcatacgagcagtacttc	6	5.24e-21
V28	CFCKQKTAYEQYF	tgtttttgcaagcagaagacggcatacgagcagtacttc	6	1.36e-21
V28	CAFFKQKAAYEQYF	tgtgcttttttcaagcagaaggcggcatacgagcagtacttc	6	1.46e-21
V28	CAFFFKQKTAYEQYF	tgtgccttttttttcaagcagaagacggcatacgagcagtacttc	6	9.59e-23
V27	CASFFFKQKTAYEQYF	tgtgccagtttttttttcaagcagaagacggcatacgagcagtacttc	6	4.01e-23
V27	CAIFFKQKTAYEQYF	tgtgctatttttttcaagcagaagacggcatacgagcagtacttc	6	3.45e-24
V20	CSFFKQKAAYEQYF	tgcagttttttcaagcagaaggcggcatacgagcagtacttc	6	8.87e-20
V20	CFFFKQKTAYEQYF	tgtttttttttcaagcagaagacggcatacgagcagtacttc	6	4.26e-24
V18	CFFFKQKTAYEQYF	tgtttttttttcaagcagaagacggcatacgagcagtacttc	6	2.13e-24
V15	CAFFFKQKTAYEQYF	tgtgctttttttttcaagcagaagacggcatacgagcagtacttc	6	1.12e-24
V13	CVFFKQKTAYEQYF	tgtgtttttttcaagcagaagacggcatacgagcagtacttc	6	3.97e-24
V12	SSRRRHTNTEAFF	tcaagcagaagacggcatacgaacactgaagctttcttt	6	6.73e-22
V12	CVFKQKTAYEQYF	tgtgttttcaagcagaagacggcatacgagcagtacttc	6	1.58e-20
V12	CASSDGFCLLVDNEKLFF	tgtgccagcagtgacggattctgtctcctagtcgacaatgaaaaactgtttttt	6	1.62e-23
V10	CVFKQKTAYEQYF	tgtgttttcaagcagaagacggcatacgagcagtacttc	6	7.33e-21
V10	CASSELLLGDVDTGELFF	tgcgccagcagtgagctgctactaggagacgtcgacaccggggagctgtttttt	6	1.08e-18
V09	FFFKQKTAYEQYF	ttttttttcaagcagaagacggcatacgagcagtacttc	6	4.43e-23
V09	CAIFFKQKTAYEQYF	tgtgctatttttttcaagcagaagacggcatacgagcagtacttc	6	1.93e-24
V07	CSSKQKTAYEQYF	tgttctagcaagcaaaagacggcatacgagcagtacttc	6	6.19e-21
V07	CSIKQKPAYEQYF	tgttctatcaagcagaagccggcatacgagcagtacttc	6	4.23e-21
V07	CSCKQETAYEQYF	tgttcttgcaagcaggagacggcatacgagcagtacttc	6	1.20e-20
V07	CFKQKAAYEQYF	tgtttcaagcagaaggcggcatacgagcagtacttc	6	1.47e-18
V07	CFFKQKPAYEQYF	tgttttttcaagcaaaagccggcatacgagcagtacttc	6	3.36e-21
V07	CFCKQKTAYEQYF	tgtttttgcaagcaaaagacggcatacgagcagtacttc	6	2.37e-21
V07	CFCKQKPAYEQYF	tgtttttgcaagcaaaagccggcatacgagcagtacttc	6	1.46e-21
V07	CASSEGHRLLVDNEKLFF	tgtgccagcagtgaaggacaccgtctcctagtcgacaatgaaaaactgtttttt	6	4.81e-24
V07	CASSEGHLGDVDTGELFF	tgtgccagcagtgaaggacacctaggagacgtcgacaccggggagctgtttttt	6	2.13e-20
V07	CASSEASVGEVDTGELFF	tgtgccagcagtgaagctagtgtaggagaagtcgacaccggggagctgtttttt	6	2.64e-21
V07	CASSEASCLLVDNEKLFF	tgtgccagcagtgaagcttcgtgtctcctagtcgacaatgaaaaactgtttttt	6	1.60e-24
V07	CASSDNQGIIVDETQYF	tgtgccagcagtgataaccaagggatcatagtcgacgagacccagtacttc	6	3.00e-22
V07	CASKQRPAYEQYF	tgtgctagcaagcagaggccggcatacgagcagtacttc	6	5.65e-19
V07	CASKQKTAYEQYF	tgtgctagcaagcaaaagacggcatacgagcagtacttc	6	1.90e-19
V07	CASKQEPAYEQYF	tgtgctagcaagcaggagccggcatacgagcagtacttc	6	8.45e-19
V07	CAIKQKTAYEQYF	tgtgctatcaagcagaagacggcatacgagcagtacttc	6	2.89e-19
V07	CAIKQKPAYEQYF	tgtgctatcaagcagaagccggcatacgagcagtacttc	6	2.54e-19
V07	CAIFFKQKAAYEQYF	tgtgccatttttttcaagcagaaggcggcatacgagcagtacttc	6	1.86e-21
V07	CAFKQKPAYEQYF	tgtgctttcaagcagaagccggcatacgagcagtacttc	6	4.20e-19
V07	CACKQKTAYEQYF	tgtgcttgcaagcaaaagacggcatacgagcagtacttc	6	1.44e-19
V07	CACFKQKTAYEQYF	tgtgcttgtttcaagcagaagacggcatacgagcagtacttc	6	2.40e-21
V06	FSSRRRHTNTEAFF	ttttcaagcagaagacggcatacgaacactgaagctttcttt	6	2.82e-23
V06	CFSSRRRHTNTEAFF	tgtttttcaagcagaagacggcatacgaacactgaagctttcttt	6	1.05e-22
V06	CFCKQKAAYEQYF	tgtttttgcaagcagaaggcggcatacgagcagtacttc	6	7.87e-21
V06	CASSDGPSLLVDNEKLFF	tgtgccagcagtgacggtccaagtctcctagtcgacaatgaaaaactgtttttt	6	9.04e-21
V06	CASSASLGDRGPNGYTQYF	tgtgccagcagtgcctctttaggggacaggggaccaaacgggtatacgcagtatttt	6	8.28e-22
V06	CASFFKQKTAYEQYF	tgtgctagttttttcaagcagaagacggcatacgagcagtacttc	6	1.11e-23
V06	CAIFFFKQKTAYEQYF	tgtgccatcttttttttcaagcagaagacggcatacgagcagtacttc	6	2.47e-23
V06	CAFFKQKTAYEQYF	tgtgcctttttcaagcagaagacggcatacgagcagtacttc	6	8.57e-20
V05	FSSRRRHTNTGELFF	ttttcaagcagaagacggcatacgaacaccggggagctgtttttt	6	3.08e-22
V05	FSKQKTAYEQYF	ttttccaagcagaagacggcatacgagcagtacttc	6	2.12e-20
V05	FFKQKAAYEQYF	tttttcaagcagaaggcggcatacgagcagtacttc	6	2.10e-20
V05	CASSLKFTGVANDKAFF	tgtgccagcagcttgaagttcacaggggtagcaaacgacaaagctttcttt	6	1.52e-21
V05	CASSFFKQKAAYEQYF	tgcgccagcagttttttcaagcagaaggcggcatacgagcagtacttc	6	2.81e-20
V05	CASKFGTGGLIYGYTF	tgtgccagcaagttcggcacagggggattgatttatggctacaccttc	6	5.69e-19
V05	CASIFFKQKTAYEQYF	tgcgccagtatttttttcaagcagaagacggcatacgagcagtacttc	6	1.77e-23
V05	CASFFKQKAAYEQYF	tgtgccagttttttcaagcagaaggcggcatacgagcagtacttc	6	6.68e-21
V04	CASSVQVADSPSSYEQYF	tgtgccagcagcgtacaggtcgcggactctccgagctcctacgagcagtacttc	6	3.58e-20
V04	CASSEHLIGEVDTGELFF	tgcgccagcagtgagcatctgataggagaagtcgacaccggggagctgtttttt	6	1.37e-22
V04	CAIFFKQKTAYEQYF	tgtgccatttttttcaagcagaagacggcatacgagcagtacttc	6	5.45e-23
V03	CSFFKQKTAYEQYF	tgttcttttttcaagcagaagacggcatacgagcagtacttc	6	7.64e-24
V02	CVSKQKTAYEQYF	tgtgttagcaagcagaagacggcatacgagcagtacttc	6	2.96e-21
V02	CASSDGRIGDVDTGELFF	tgtgccagcagtgatggacggataggagacgtcgacaccggggagctgtttttt	6	2.96e-19
V02	CASIFFKQKTAYEQYF	tgtgccagcatttttttcaagcagaagacggcatacgagcagtacttc	6	1.67e-21
V02	CASCFKQKTAYEQYF	tgtgccagttgtttcaagcagaagacggcatacgagcagtacttc	6	2.44e-21
V02	CAIFKQKTAYEQYF	tgtgccattttcaagcagaagacggcatacgagcagtacttc	6	9.23e-20
V02	CAIFFKQKTAYEQYF	tgtgctatttttttcaagcagaagacggcatacgagcagtacttc	6	1.59e-24
V02	CAIFFKQKAAYEQYF	tgtgccatttttttcaagcagaaggcggcatacgagcagtacttc	6	1.04e-21
V02	CAFFKQKTAYEQYF	tgtgcctttttcaagcagaagacggcatacgagcagtacttc	6	1.34e-20
V02	CACFKQKTAYEQYF	tgtgcttgtttcaagcagaagacggcatacgagcagtacttc	6	3.00e-22
V01	CTSSEHTLGDVDTGELFF	tgcaccagcagtgaacacacgttaggagatgtcgacaccggggagctgtttttt	6	4.86e-23
V30	FSSRRRHTNTEAFF	ttttcaagcagaagacggcatacgaacactgaagctttcttt	5	1.30e-22
V30	CVFFFKQKTAYEQYF	tgtgtcttttttttcaagcagaagacggcatacgagcagtacttc	5	4.47e-25
V30	CAWFFFKQKTAYEQYF	tgtgcctggttttttttcaagcagaagacggcatacgagcagtacttc	5	3.47e-22
V30	CAFFFKQKAAYEQYF	tgtgccttttttttcaagcagaaggcggcatacgagcagtacttc	5	1.72e-21
V30	CACDAWRIIVDETQYF	tgtgcctgtgacgcatggaggatcatcgtcgacgagacccagtacttc	5	9.95e-24
V29	FFFFKQKTAYEQYF	ttcttttttttcaagcagaagacggcatacgagcagtacttc	5	3.43e-25
V29	CFFKQKTAYEQYF	tgctttttcaagcagaagacggcatacgagcagtacttc	5	4.31e-21
V28	CASSDCNLGEVDTGELFF	tgtgccagcagtgactgcaatctaggagaagtcgacaccggggagctgtttttt	5	8.02e-21
V28	CAFFFKQKTAYEQYF	tgtgctttttttttcaagcagaagacggcatacgagcagtacttc	5	4.78e-24
V27	CAFFFKQKTAYEQYF	tgtgccttttttttcaagcagaagacggcatacgagcagtacttc	5	1.58e-22
V24	CSFFKQKTAYEQYF	tgttcttttttcaagcagaagacggcatacgagcagtacttc	5	1.36e-23
V24	CFFKQKTAYEQYF	tgttttttcaagcagaagacggcatacgagcagtacttc	5	2.38e-21
V24	CFFFKQKTAYEQYF	tgtttttttttcaagcagaagacggcatacgagcagtacttc	5	1.39e-23
V20	CSAIFFKQKTAYEQYF	tgcagtgctatttttttcaagcagaagacggcatacgagcagtacttc	5	3.62e-21
V19	CASSDSILGEVDTGELFF	tgtgccagtagtgacagcatattaggagaagtcgacaccggggagctgtttttt	5	3.42e-21
V19	CASIFFKQKTAYEQYF	tgtgccagtatttttttcaagcagaagacggcatacgagcagtacttc	5	3.38e-21
V18	CVFFKQKTAYEQYF	tgtgtttttttcaagcagaagacggcatacgagcagtacttc	5	1.03e-23
V18	CAIFFKQKTAYEQYF	tgtgccatttttttcaagcagaagacggcatacgagcagtacttc	5	1.19e-22
V15	CFFKQKAAYEQYF	tgttttttcaagcagaaggcggcatacgagcagtacttc	5	7.03e-22
V15	CAFFKQKAAYEQYF	tgtgcttttttcaagcagaaggcggcatacgagcagtacttc	5	3.43e-22
V15	CAFFFKQKTAYEQYF	tgtgccttttttttcaagcagaagacggcatacgagcagtacttc	5	2.92e-23
V13	CFFKQKTAYEQYF	tgttttttcaagcagaagacggcatacgagcagtacttc	5	1.25e-22
V13	CFFFKQKTAYEQYF	tgtttttttttcaagcagaagacggcatacgagcagtacttc	5	6.97e-25
V13	CASSFFKQKTAYEQYF	tgtgccagcagttttttcaagcagaagacggcatacgagcagtacttc	5	1.80e-21
V12	CAFFFKQKTAYEQYF	tgtgctttttttttcaagcagaagacggcatacgagcagtacttc	5	3.46e-23
V11	FFKQKTAYEQYF	tttttcaagcagaagacggcatacgagcagtacttc	5	3.11e-21
V10	CASSELLRIIVDETQYF	tgcgccagcagtgagctgctacggatcatcgtcgacgagacccagtacttc	5	8.26e-21
V10	CAIFFKQKTAYEQYF	tgtgctatttttttcaagcagaagacggcatacgagcagtacttc	5	1.83e-24
V07	FFCKQKPAYEQYF	tttttttgcaagcagaagccggcatacgagcagtacttc	5	5.42e-23
V07	CSFKQKTAYEQYF	tgttctttcaagcaaaagacggcatacgagcagtacttc	5	5.35e-21
V07	CSCKQKPAYEQYF	tgttcttgcaagcaaaagccggcatacgagcagtacttc	5	1.44e-21
V07	CFSSRRRHTNTEAFF	tgtttttcaagcagaagacggcatacgaacactgaagctttcttt	5	8.22e-23
V07	CFSKQKTAYEQYF	tgttttagcaagcaaaagacggcatacgagcagtacttc	5	3.45e-21
V07	CFSKQKAAYEQYF	tgttttagcaagcagaaggcggcatacgagcagtacttc	5	7.98e-21
V07	CASSEESGIIVDETQYF	tgtgccagcagtgaggaatcagggatcatcgtcgacgagacccagtacttc	5	1.11e-21
V07	CASSEASVGDVDTGELFF	tgtgccagcagtgaggctagtgtaggagacgtcgacaccggggagctgtttttt	5	2.45e-21
V07	CASSEASLGDVDTGELFF	tgtgccagcagtgaagcttcgttaggagacgtcgacaccggggagctgtttttt	5	1.80e-21
V07	CASSEASGLLVDNEKLFF	tgtgccagcagtgaggctagtggtctcctagtcgacaatgaaaaactgtttttt	5	2.49e-24
V07	CASSDPQLGEVDTGELFF	tgtgccagcagtgatccacagttaggagaagtcgacaccggggagctgtttttt	5	8.41e-21
V07	CASSDKRLGDVDTGELFF	tgtgccagcagtgacaagaggttaggagatgtcgacaccggggagctgtttttt	5	3.08e-21
V07	CASFFFKQKTAYEQYF	tgtgccagtttttttttcaagcagaagacggcatacgagcagtacttc	5	5.13e-23
V06	FFKQKAAYEQYF	tttttcaagcagaaggcggcatacgagcagtacttc	5	3.86e-21
V06	CSFFKQKAAYEQYF	tgttcttttttcaagcagaaggcggcatacgagcagtacttc	5	8.22e-23
V06	CAICFKQKAAYEQYF	tgtgccatttgtttcaagcagaaggcggcatacgagcagtacttc	5	3.85e-21
V06	CACFKQKTAYEQYF	tgtgcttgtttcaagcagaagacggcatacgagcagtacttc	5	2.08e-21
V05	CFSSRRRHTNTEAFF	tgtttttcaagcagaagacggcatacgaacactgaagctttcttt	5	2.22e-23
V05	CAFFFKQKTAYEQYF	tgtgccttttttttcaagcagaagacggcatacgagcagtacttc	5	1.10e-22
V05	CACFKQKAAYEQYF	tgcgcttgtttcaagcagaaggcggcatacgagcagtacttc	5	6.64e-22
V04	CVFFKQKTAYEQYF	tgcgtttttttcaagcagaagacggcatacgagcagtacttc	5	2.22e-23
V04	CFFFKQKTAYEQYF	tgtttttttttcaagcagaagacggcatacgagcagtacttc	5	1.98e-24
V04	CASSFFKQKAAYEQYF	tgcgccagcagttttttcaagcagaaggcggcatacgagcagtacttc	5	8.28e-21
V04	CAFFKQKTAYEQYF	tgtgcttttttcaagcagaagacggcatacgagcagtacttc	5	1.09e-22
V03	FFKQKTAYEQYF	tttttcaagcagaagacggcatacgagcagtacttc	5	3.37e-21
V03	CVFKQKTAYEQYF	tgtgttttcaagcagaagacggcatacgagcagtacttc	5	5.42e-21
V03	CASSDSSLGEVDTGELFF	tgtgccagcagtgacagctctttaggagaagtcgacaccggggagctgtttttt	5	4.91e-22
V03	CASFFKQKAAYEQYF	tgtgccagttttttcaagcagaaggcggcatacgagcagtacttc	5	3.40e-21
V03	CAFFFKQKTAYEQYF	tgtgccttttttttcaagcagaagacggcatacgagcagtacttc	5	5.05e-23
V02	FFFKQKAAYEQYF	ttttttttcaagcagaaggcggcatacgagcagtacttc	5	4.71e-23
V02	FFCKQKTAYEQYF	tttttttgcaagcagaagacggcatacgagcagtacttc	5	1.16e-23
V02	CVCKQKTAYEQYF	tgtgtttgcaagcagaagacggcatacgagcagtacttc	5	2.38e-21
V02	CVCKQKAAYEQYF	tgtgtttgcaagcagaaggcggcatacgagcagtacttc	5	4.03e-21
V02	CAIFKQKAAYEQYF	tgtgctattttcaagcagaaggcggcatacgagcagtacttc	5	4.86e-22
V02	CAFFFKQKTAYEQYF	tgtgccttttttttcaagcagaagacggcatacgagcagtacttc	5	7.73e-23
V02	CAFCKQKTAYEQYF	tgtgctttttgcaagcagaagacggcatacgagcagtacttc	5	2.42e-22
V01	CTSSEHTLGDVDTGELFF	tgcaccagcagtgagcacacgttaggagacgtcgacaccggggagctgtttttt	5	4.44e-23
V30	CFCKQKTAYEQYF	tgtttttgcaagcagaagacggcatacgagcagtacttc	4	1.22e-21
V29	CSVYKQKTAYEQYF	tgcagtgtttacaagcagaagacggcatacgagcagtacttc	4	9.84e-22
V29	CSFFKQKAAYEQYF	tgcagttttttcaagcagaaggcggcatacgagcagtacttc	4	3.79e-21
V29	CIFFKQKTAYEQYF	tgtatttttttcaagcagaagacggcatacgagcagtacttc	4	9.42e-25
V29	CFVKQKTAYEQYF	tgttttgtcaagcagaagacggcatacgagcagtacttc	4	1.75e-22
V29	CCFFKQKTAYEQYF	tgctgttttttcaagcagaagacggcatacgagcagtacttc	4	1.34e-23
V28	CASIFKQKTAYEQYF	tgtgccagtattttcaagcagaagacggcatacgagcagtacttc	4	2.77e-21
V28	CASIFFKQKTAYEQYF	tgtgccagtatttttttcaagcagaagacggcatacgagcagtacttc	4	1.37e-23
V28	CASIFFKQKTAYEQYF	tgtgccagcatttttttcaagcagaagacggcatacgagcagtacttc	4	2.03e-21
V28	CASFFFKQKTAYEQYF	tgtgccagtttttttttcaagcagaagacggcatacgagcagtacttc	4	2.26e-23
V28	CACFKQKTAYEQYF	tgtgcttgtttcaagcagaagacggcatacgagcagtacttc	4	5.38e-22
V27	CASSFKQKTAYEQYF	tgtgccagtagtttcaagcagaagacggcatacgagcagtacttc	4	4.91e-21
V26	YASSDESRIIVDETQYF	tatgccagcagtgacgagtcacggatcatcgtcgacgagacccagtacttc	4	1.51e-26
V25	CFFKQKTAYEQYF	tgttttttcaagcagaagacggcatacgagcagtacttc	4	1.35e-21
V25	CASSEGSSLLVDNEKLFF	tgtgccagcagtgaagggtcaagtctcctagtcgacaatgaaaaactgtttttt	4	3.04e-21
V19	CASFFFKQKTAYEQYF	tgtgccagtttttttttcaagcagaagacggcatacgagcagtacttc	4	3.80e-22
V18	FFFKQKTAYEQYF	ttttttttcaagcagaagacggcatacgagcagtacttc	4	1.00e-30
V18	CASSEVMLGEVDTGELFF	tgtgccagctctgaagttatgctaggagaagtcgacaccggggagctgtttttt	4	4.89e-22
V18	CASFFKQKAAYEQYF	tgtgccagttttttcaagcagaaggcggcatacgagcagtacttc	4	1.20e-21
V16	CASSDETLGEVDTGELFF	tgtgccagcagtgatgagaccttaggagaagtcgacaccggggagctgtttttt	4	1.24e-23
V14	CFFFKQKTAYEQYF	tgtttttttttcaagcagaagacggcatacgagcagtacttc	4	3.44e-24
V14	CASSEYAGHSVDTEAFF	tgtgccagcagtgaatatgctggacactccgtcgacactgaagctttcttt	4	6.64e-22
V13	CASSEHNWIIVDETQYF	tgtgccagcagtgagcataactggatcattgtcgacgagacccagtacttc	4	5.79e-25
V12	FSSRRRHTNTEAFF	ttttcaagcagaagacggcatacgaacactgaagctttcttt	4	6.08e-24
V12	FFSSRRRHTNTEAFF	tttttttcaagcagaagacggcatacgaacactgaagctttcttt	4	4.67e-26
V12	CFFKQKAAYEQYF	tgttttttcaagcagaaggcggcatacgagcagtacttc	4	6.35e-21
V12	CASSEPLGIIVDETQYF	tgtgccagcagtgagcctcttgggatcatcgtcgacgagacccagtacttc	4	1.40e-21
V12	CASRDLVRHSVDTEAFF	tgtgcaagtcgtgacttggttagacactccgtcgacactgaagctttcttt	4	1.86e-22
V12	CASRDLVIGEVDTGELFF	tgtgcaagtcgtgacttggttataggagaagtcgacaccggggagctgtttttt	4	1.49e-22
V12	CASGEVNLGEVDTGELFF	tgtgctagtggtgaggtcaacttaggagaagtcgacaccggggagctgtttttt	4	5.71e-21
V12	CAIFFKQKTAYEQYF	tgtgctatttttttcaagcagaagacggcatacgagcagtacttc	4	1.51e-22
V11	CFFKQKAAYEQYF	tgttttttcaagcagaaggcggcatacgagcagtacttc	4	2.51e-21
V11	CFCKQKTAYEQYF	tgtttttgcaagcagaagacggcatacgagcagtacttc	4	6.53e-22
V11	CASSELWIRNVDYGYTF	tgtgccagcagtgagctgtggattcggaacgtcgactatggctacaccttc	4	3.79e-22
V11	CAFFKQKAAYEQYF	tgtgcttttttcaagcagaaggcggcatacgagcagtacttc	4	8.09e-22
V11	CAFFFKQKTAYEQYF	tgtgctttttttttcaagcagaagacggcatacgagcagtacttc	4	2.65e-24
V10	CFFKQKAAYEQYF	tgttttttcaagcagaaggcggcatacgagcagtacttc	4	2.57e-21
V10	CAIIFKQKTAYEQYF	tgtgccattattttcaagcagaagacggcatacgagcagtacttc	4	2.29e-21
V09	CASMIGTVSTSTDTQYF	tgtgccagcatgataggtactgtgtctacgtcgacagatacgcagtatttt	4	5.30e-23
V09	CASIFFKQKTAYEQYF	tgtgccagcatttttttcaagcagaagacggcatacgagcagtacttc	4	1.29e-21
V09	CASFFFKQKTAYEQYF	tgtgccagtttttttttcaagcagaagacggcatacgagcagtacttc	4	1.62e-23
V09	CAFFKQKAAYEQYF	tgtgcttttttcaagcagaaggcggcatacgagcagtacttc	4	9.75e-22
V07	FFFKQKTAYEQYV	ttttttttcaagcagaagacggcatacgagcagtacgtc	4	4.54e-24
V07	CVCKQKPAYEQYF	tgtgtttgcaagcaaaagccggcatacgagcagtacttc	4	9.20e-21
V07	CSSFFKQKTAYEQYF	tgttctagttttttcaagcagaagacggcatacgagcagtacttc	4	2.25e-25
V07	CSIKQKTAYEQYF	tgttctatcaagcaaaagacggcatacgagcagtacttc	4	3.23e-21
V07	CSIKQKTAYEQYF	tgttccatcaagcaaaagacggcatacgagcagtacttc	4	5.11e-21
V07	CSFKQKPAYEQYF	tgttctttcaagcaaaagccggcatacgagcagtacttc	4	3.30e-21
V07	CSFFKQKAAYEQYF	tgttcttttttcaagcagaaggcggcatacgagcagtacttc	4	6.46e-23
V07	CSCKQRPAYEQYF	tgttcttgcaagcagaggccggcatacgagcagtacttc	4	8.04e-21
V07	CSCKQKTAYEQYF	tgttcttgcaagcaaaagacggcatacgagcagtacttc	4	2.32e-21
V07	CSCKQKPAYEQYF	tgttcctgcaagcagaagccggcatacgagcagtacttc	4	5.21e-21
V07	CFIKQKTAYEQYF	tgttttatcaagcaaaagacggcatacgagcagtacttc	4	3.29e-21
V07	CFIKQKPAYEQYF	tgttttatcaagcaaaagccggcatacgagcagtacttc	4	2.03e-21
V07	CFIFFKQKTAYEQYF	tgttttatttttttcaagcagaagacggcatacgagcagtacttc	4	2.29e-25
V07	CFFKQKTAYEKLFF	tgttttttcaagcagaagacggcatacgaaaaactgtttttt	4	6.73e-24
V07	CFFKQKTAYDEQFF	tgttttttcaagcagaagacggcatacgatgagcagttcttc	4	3.50e-24
V07	CFCKQRPAYEQYF	tgtttttgcaagcaaaggccggcatacgagcagtacttc	4	3.56e-21
V07	CFCKQKPAYEQYF	tgtttctgcaagcagaagccggcatacgagcagtacttc	4	3.05e-21
V07	CASSESSWIIVDETQYF	tgtgccagcagtgagtcttcgtggatcatcgtcgacgagacccagtacttc	4	2.53e-23
V07	CASSESSLGEVDTGELFF	tgtgccagcagtgaatcttcgttaggagaagtcgacaccggggagctgtttttt	4	3.14e-21
V07	CASFFFKQKTAYEQYF	tgtgccagcttttttttcaagcagaagacggcatacgagcagtacttc	4	4.73e-22
V06	FSKQKAAYEQYF	ttttccaagcagaaggcggcatacgagcagtacttc	4	6.61e-21
V06	CFFKQKPAYEQYF	tgttttttcaagcagaagccggcatacgagcagtacttc	4	9.12e-21
V06	CASSVFFKQKTAYEQYF	tgtgccagcagtgtttttttcaagcagaagacggcatacgagcagtacttc	4	5.40e-21
V06	CASRTSWGVGAEGYGYTF	tgtgccagcaggacctcttggggtgtgggggctgaaggctatggctacaccttc	4	7.98e-21
V06	CAFFFKQKAAYEQYF	tgtgctttttttttcaagcagaaggcggcatacgagcagtacttc	4	2.53e-23
V05	FFKQKTAYDEKLFF	tttttcaagcagaagacggcatacgatgaaaaactgtttttt	4	1.23e-24
V05	CVFKQKTAYEQYF	tgcgttttcaagcagaagacggcatacgagcagtacttc	4	8.57e-21
V05	CVFFKQKAAYEQYF	tgtgtttttttcaagcagaaggcggcatacgagcagtacttc	4	1.06e-22
V05	CVFFKQKAAYEQYF	tgcgtttttttcaagcagaaggcggcatacgagcagtacttc	4	9.40e-23
V05	CVFFFKQKTAYEQYF	tgcgtcttttttttcaagcagaagacggcatacgagcagtacttc	4	3.30e-25
V05	CASSLVPPTSTGVRNHYEQYF	tgtgccagcagcttggttcccccgacttctacaggggttaggaatcactacgagcagtacttc	4	6.81e-23
V05	CASSLAGPRESPLTF	tgcgccagcagcttggctggaccacgggaatccccgctaaccttc	4	1.14e-21
V05	CASIFKQKTAYEQYF	tgtgccagtattttcaagcagaagacggcatacgagcagtacttc	4	2.74e-21
V04	CASSDATLGDVDTGELFF	tgtgccagcagtgatgctacactaggagatgtcgacaccggggagctgtttttt	4	7.14e-23
V04	CASFFKQKTAYEQYF	tgcgctagttttttcaagcagaagacggcatacgagcagtacttc	4	1.15e-24
V04	CASFFKQKAAYEQYF	tgcgccagttttttcaagcagaaggcggcatacgagcagtacttc	4	2.42e-21
V04	CASFFFKQKTAYEQYF	tgcgccagcttttttttcaagcagaagacggcatacgagcagtacttc	4	1.03e-22
V04	CAIFFKQKTAYEQYF	tgcgctatttttttcaagcagaagacggcatacgagcagtacttc	4	1.15e-24
V04	CAIFFKQKAAYEQYF	tgcgccatttttttcaagcagaaggcggcatacgagcagtacttc	4	4.32e-22
V03	CFFKQKAAYEQYF	tgttttttcaagcagaaggcggcatacgagcagtacttc	4	2.32e-21
V03	CASSQNRGPVDF	tgtgccagcagccaaaatcggggacctgtcgacttt	4	1.00e-30
V03	CASSEGDSLLVDNEKLFF	tgtgccagcagtgagggcgatagtctcctagtcgacaatgaaaaactgtttttt	4	6.82e-25
V03	CASSEGDRIIVDETQYF	tgtgccagcagtgagggcgataggatcatcgtcgacgagacccagtacttc	4	1.38e-23
V03	CAIFKQKTAYEQYF	tgtgctattttcaagcagaagacggcatacgagcagtacttc	4	3.07e-22
V02	CVIKQKTAYEQYF	tgtgttatcaagcagaagacggcatacgagcagtacttc	4	3.30e-21
V02	CVFKQKAAYEQYF	tgtgttttcaagcagaaggcggcatacgagcagtacttc	4	9.25e-21
V02	CSIKQKTAYEQYF	tgttctatcaagcagaagacggcatacgagcagtacttc	4	6.08e-22
V02	CASSDFFKQKTAYEQYF	tgtgccagcagtgattttttcaagcagaagacggcatacgagcagtacttc	4	9.04e-21
V02	CASFFFKQKTAYEQYF	tgtgccagcttttttttcaagcagaagacggcatacgagcagtacttc	4	2.45e-22
V01	CTSSEHTFRNVDYGYTF	tgcaccagcagtgagcacacgtttcggaacgtcgactatggctacaccttc	4	3.56e-23
